# Supplementary material for: Bis(acetato-κ2 O,O′)[2,6-bis­(1H-pyrazol-3-yl-κN 2)pyridine-κN]manganese(II)
Source: Acta Crystallogr Sect E Struct Rep Online. 2011 Mar 26;67(Pt 4):m502. doi: 10.1107/S1600536811010506 (PMC3099944; doi:10.1107/S1600536811010506)
Supplement: Supplementary file 1 [file e-67-0m502-sup1.cif]

##############################################################################
###                                                                        ###
###        Electronic paper (Acta Crystallographica Section E)             ###
###                                                                        ###
##############################################################################
#                                                                            #
# This CIF contains the data in a paper accepted for publication in Acta     #
# Crystallographica Section E. It conforms to the requirements of Notes      #
# for Authors for Section E, and has been peer reviewed under the auspices   #
# of the IUCr Commission on Journals.                                        #
#                                                                            #
# Full details of the Crystallographic Information File format               #
# are given in the paper "The Crystallographic Information File (CIF):       #
# a New Standard Archive File for Crystallography" by S. R. Hall, F. H.      #
# Allen and I. D. Brown [Acta Cryst. (1991), A47, 655-685].                  #
#                                                                            #
# The current version of the core CIF dictionary is obtainable from          #
# ftp://ftp.iucr.org/pub/cif_core.dic. The current version number is 2.4.    #
#                                                                            #
# Software is freely available for graphical display of the structure(s) in  #
# this CIF.  For information consult the CIF home page http://www.iucr.org/  #
# cif/home.html                                                              #
#                                                                            #
# This file may be used for bona fide research purposes within the           #
# scientific community so long as proper attribution is given to the journal # 
# article from which it was obtained.                                        #
#                                                                            #
##############################################################################
                                             
data_I
_audit_creation_method     SHELXL-97
_chemical_name_systematic
;
Bis(acetato-\k^2^<i>O</i>,<i>O</i>')[2,6-bis(1<i>H</i>-pyrazol-3-yl-
\k<i>N</i>^2^)pyridine-\k<i>N</i>]manganese(II)
;
_chemical_formula_moiety     'C15 H15 Mn N5 O4'
_chemical_formula_sum     'C15 H15 Mn N5 O4'
_chemical_formula_iupac     '[Mn (C2 H3 O2)2 (C11 H9 N5)]'
_chemical_formula_weight     384.26
_symmetry_cell_setting     triclinic
_symmetry_space_group_name_H-M     'P -1'
_symmetry_space_group_name_hall     '-P 1'
loop_
    _symmetry_equiv_pos_as_xyz
    'x, y, z'
    '-x, -y, -z'
_cell_length_a     8.2386(16)
_cell_length_b     9.4324(19)
_cell_length_c     11.081(2)
_cell_angle_alpha     98.32(3)
_cell_angle_beta     95.01(3)
_cell_angle_gamma     106.11(3)
_cell_volume     811.2(3)
_cell_formula_units_Z     2
_cell_measurement_reflns_used     2386
_cell_measurement_theta_min     6.05
_cell_measurement_theta_max     54.94
_cell_measurement_temperature     293(2)
_exptl_crystal_description     block
_exptl_crystal_colour     yellow
_exptl_crystal_size_max     0.30
_exptl_crystal_size_mid     0.20
_exptl_crystal_size_min     0.20
_exptl_crystal_density_diffrn     1.573
_exptl_crystal_density_meas     ?
_exptl_crystal_density_method     'not measured'
_exptl_crystal_F_000     394
_exptl_absorpt_coefficient_mu     0.846
_exptl_absorpt_correction_type     multi-scan
_exptl_absorpt_process_details     '(ABSCOR; Higashi, 1995)'
_exptl_absorpt_correction_T_min     0.816
_exptl_absorpt_correction_T_max     0.8491
_diffrn_ambient_temperature     293(2)
_diffrn_radiation_type     MoK\a
_diffrn_radiation_wavelength     0.71073
_diffrn_radiation_source     'rotation anode'
_diffrn_radiation_monochromator     graphite
_diffrn_measurement_device_type     'Rigaku R-AXIS RAPID'
_diffrn_measurement_method     \w
_diffrn_detector_area_resol_mean     ?
_diffrn_reflns_number     5563
_diffrn_reflns_av_R_equivalents     0.0303
_diffrn_reflns_av_sigmaI/netI     0.0710
_diffrn_reflns_theta_min     3.40
_diffrn_reflns_theta_max     26.00
_diffrn_reflns_theta_full     26.00
_diffrn_measured_fraction_theta_max     0.940
_diffrn_measured_fraction_theta_full     0.940
_diffrn_reflns_limit_h_min     -10
_diffrn_reflns_limit_h_max     10
_diffrn_reflns_limit_k_min     -11
_diffrn_reflns_limit_k_max     9
_diffrn_reflns_limit_l_min     -13
_diffrn_reflns_limit_l_max     13
_diffrn_standards_number     ?
_diffrn_standards_interval_count     ?
_diffrn_standards_interval_time     ?
_diffrn_standards_decay_%     ?
_refine_special_details
;
;
_reflns_number_total     3001
_reflns_number_gt     2386
_reflns_threshold_expression     I>2\s(I)
_refine_ls_structure_factor_coef     Fsqd
_refine_ls_matrix_type     full
_refine_ls_R_factor_all     0.0451
_refine_ls_R_factor_gt     0.0339
_refine_ls_wR_factor_gt     0.0961
_refine_ls_wR_factor_ref     0.1166
_refine_ls_goodness_of_fit_ref     1.098
_refine_ls_restrained_S_all     1.098
_refine_ls_number_reflns     3001
_refine_ls_number_parameters     226
_refine_ls_number_restraints     0
_refine_ls_hydrogen_treatment     constr
_refine_ls_weighting_scheme     calc
_refine_ls_weighting_details
                 'calc w=1/[\s^2^(Fo^2^)+(0.0565P)^2^] where P=(Fo^2^+2Fc^2^)/3'
_atom_sites_solution_hydrogens     geom
_atom_sites_solution_primary     direct
_atom_sites_solution_secondary     difmap
_refine_ls_shift/su_max     0.001
_refine_ls_shift/su_mean     0.000
_refine_diff_density_max     0.512
_refine_diff_density_min     -0.428
_refine_ls_extinction_method     none
_refine_ls_extinction_coef     0
loop_
    _atom_type_symbol
    _atom_type_description
    _atom_type_scat_dispersion_real
    _atom_type_scat_dispersion_imag
    _atom_type_scat_source
    'C' 'C' 0.0033 0.0016
                         'International Tables Vol C Tables 4.2.6.8 and 6.1.1.4'
    'H' 'H' 0.0000 0.0000
                         'International Tables Vol C Tables 4.2.6.8 and 6.1.1.4'
    'N' 'N' 0.0061 0.0033
                         'International Tables Vol C Tables 4.2.6.8 and 6.1.1.4'
    'O' 'O' 0.0106 0.0060
                         'International Tables Vol C Tables 4.2.6.8 and 6.1.1.4'
    'Mn' 'Mn' 0.3368 0.7283
                         'International Tables Vol C Tables 4.2.6.8 and 6.1.1.4'
_computing_data_collection     'RAPID-AUTO (Rigaku, 1998)'
_computing_cell_refinement     'RAPID-AUTO (Rigaku, 1998)'
_computing_data_reduction     'CrystalStructure (Rigaku/MSC, 2002)'
_computing_structure_solution     'SHELXS97 (Sheldrick, 2008)'
_computing_structure_refinement     'SHELXL97 (Sheldrick, 2008)'
_computing_molecular_graphics
            'SHELXTL (Sheldrick, 2008) and Mercury (Macrae <i>et al.</i>, 2006)'
_computing_publication_material     'SHELXTL (Sheldrick, 2008)'
loop_
    _atom_site_type_symbol
    _atom_site_label
    _atom_site_fract_x
    _atom_site_fract_y
    _atom_site_fract_z
    _atom_site_U_iso_or_equiv
    _atom_site_adp_type
    _atom_site_calc_flag
    _atom_site_refinement_flags
    _atom_site_occupancy
    _atom_site_disorder_assembly
    _atom_site_disorder_group
    Mn Mn1 0.67466(5) 0.89985(4) 0.81715(4) 0.01323(17) Uani d . 1 . .
    N N1 0.3285(3) 1.0204(2) 0.7643(2) 0.0155(5) Uani d . 1 . .
    H H1B 0.3327 1.0677 0.8375 0.019 Uiso calc R 1 . .
    N N2 0.4400(3) 0.9459(2) 0.7303(2) 0.0155(5) Uani d . 1 . .
    N N3 0.6132(3) 0.7810(2) 0.6217(2) 0.0131(5) Uani d . 1 . .
    N N4 0.8712(3) 0.7781(2) 0.7766(2) 0.0148(5) Uani d . 1 . .
    N N5 1.0113(3) 0.7595(3) 0.8392(2) 0.0179(5) Uani d . 1 . .
    H H5B 1.0537 0.8029 0.9135 0.021 Uiso calc R 1 . .
    C C1 0.2104(4) 1.0115(3) 0.6700(3) 0.0187(6) Uani d . 1 . .
    H H1A 0.1217 1.0545 0.6732 0.022 Uiso calc R 1 . .
    C C2 0.2431(4) 0.9274(3) 0.5670(3) 0.0169(6) Uani d . 1 . .
    H H2A 0.1842 0.9025 0.4877 0.020 Uiso calc R 1 . .
    C C3 0.3877(3) 0.8887(3) 0.6116(3) 0.0156(6) Uani d . 1 . .
    C C4 0.4818(3) 0.7946(3) 0.5476(2) 0.0135(6) Uani d . 1 . .
    C C5 0.4382(4) 0.7223(3) 0.4265(2) 0.0181(6) Uani d . 1 . .
    H H5A 0.3462 0.7324 0.3771 0.022 Uiso calc R 1 . .
    C C6 0.5374(4) 0.6335(3) 0.3808(3) 0.0225(7) Uani d . 1 . .
    H H6A 0.5109 0.5824 0.2999 0.027 Uiso calc R 1 . .
    C C7 0.6738(4) 0.6213(3) 0.4548(3) 0.0204(7) Uani d . 1 . .
    H H7A 0.7413 0.5638 0.4244 0.025 Uiso calc R 1 . .
    C C8 0.7087(4) 0.6962(3) 0.5750(2) 0.0145(6) Uani d . 1 . .
    C C9 0.8480(4) 0.6925(3) 0.6657(3) 0.0158(6) Uani d . 1 . .
    C C10 0.9715(4) 0.6183(4) 0.6587(3) 0.0252(7) Uani d . 1 . .
    H H10A 0.9825 0.5508 0.5922 0.030 Uiso calc R 1 . .
    C C11 1.0740(4) 0.6645(3) 0.7698(3) 0.0213(7) Uani d . 1 . .
    H H11A 1.1696 0.6353 0.7926 0.026 Uiso calc R 1 . .
    C C12 1.0613(4) 1.3063(3) 0.8677(3) 0.0306(8) Uani d . 1 . .
    H H12A 1.0919 1.3407 0.7931 0.046 Uiso calc R 1 . .
    H H12B 1.1568 1.2860 0.9100 0.046 Uiso calc R 1 . .
    H H12C 1.0294 1.3823 0.9194 0.046 Uiso calc R 1 . .
    C C13 0.9129(4) 1.1649(3) 0.8373(3) 0.0166(6) Uani d . 1 . .
    O O1 0.8498(3) 1.1097(2) 0.7299(2) 0.0253(5) Uani d . 1 . .
    O O2 0.8561(3) 1.1034(2) 0.92644(17) 0.0196(5) Uani d . 1 . .
    C C14 0.3975(4) 0.6485(3) 1.0567(3) 0.0228(7) Uani d . 1 . .
    H H14A 0.3170 0.5539 1.0197 0.034 Uiso calc R 1 . .
    H H14B 0.3380 0.7142 1.0935 0.034 Uiso calc R 1 . .
    H H14C 0.4766 0.6332 1.1188 0.034 Uiso calc R 1 . .
    C C15 0.4932(4) 0.7179(3) 0.9591(3) 0.0153(6) Uani d . 1 . .
    O O3 0.4611(3) 0.6531(2) 0.85024(18) 0.0227(5) Uani d . 1 . .
    O O4 0.6077(3) 0.8442(2) 0.99224(18) 0.0195(5) Uani d . 1 . .
loop_
    _atom_site_aniso_label
    _atom_site_aniso_U_11
    _atom_site_aniso_U_22
    _atom_site_aniso_U_33
    _atom_site_aniso_U_12
    _atom_site_aniso_U_13
    _atom_site_aniso_U_23
    Mn1 0.0131(3) 0.0136(3) 0.0113(2) 0.00332(17) 0.00028(18) -0.00105(16)
    N1 0.0176(13) 0.0184(12) 0.0118(12) 0.0079(10) 0.0042(10) 0.0006(9)
    N2 0.0136(13) 0.0139(12) 0.0192(13) 0.0045(10) 0.0024(10) 0.0029(10)
    N3 0.0139(12) 0.0139(12) 0.0114(12) 0.0035(10) 0.0023(10) 0.0024(9)
    N4 0.0146(12) 0.0180(12) 0.0110(12) 0.0050(10) -0.0001(10) 0.0011(9)
    N5 0.0161(13) 0.0185(13) 0.0185(13) 0.0047(10) -0.0002(10) 0.0037(10)
    C1 0.0177(16) 0.0223(15) 0.0179(15) 0.0082(13) 0.0028(13) 0.0052(12)
    C2 0.0176(15) 0.0212(15) 0.0110(14) 0.0052(12) -0.0009(12) 0.0031(11)
    C3 0.0128(14) 0.0119(14) 0.0216(16) 0.0020(11) 0.0035(12) 0.0039(11)
    C4 0.0158(15) 0.0142(14) 0.0099(14) 0.0021(11) 0.0026(12) 0.0038(11)
    C5 0.0221(16) 0.0204(15) 0.0103(14) 0.0053(13) -0.0028(12) 0.0031(11)
    C6 0.0296(18) 0.0196(16) 0.0186(16) 0.0085(14) 0.0045(14) 0.0012(12)
    C7 0.0250(17) 0.0215(16) 0.0172(16) 0.0113(13) 0.0050(13) 0.0010(12)
    C8 0.0176(15) 0.0153(14) 0.0106(14) 0.0047(12) 0.0021(12) 0.0026(11)
    C9 0.0164(15) 0.0170(14) 0.0143(15) 0.0049(12) 0.0041(12) 0.0022(11)
    C10 0.0300(19) 0.0326(18) 0.0166(16) 0.0195(15) 0.0017(14) -0.0033(13)
    C11 0.0212(17) 0.0286(17) 0.0176(16) 0.0141(14) 0.0006(13) 0.0032(13)
    C12 0.0286(19) 0.0187(16) 0.039(2) -0.0018(14) 0.0063(16) 0.0045(14)
    C13 0.0159(15) 0.0148(14) 0.0201(16) 0.0086(12) 0.0002(13) 0.0000(12)
    O1 0.0234(12) 0.0237(12) 0.0262(12) 0.0056(10) 0.0001(10) 0.0003(9)
    O2 0.0236(11) 0.0167(10) 0.0145(11) 0.0011(9) 0.0007(9) 0.0004(8)
    C14 0.0275(17) 0.0185(15) 0.0200(16) 0.0025(13) 0.0024(14) 0.0044(12)
    C15 0.0186(15) 0.0174(14) 0.0144(15) 0.0127(12) 0.0007(12) 0.0041(11)
    O3 0.0272(12) 0.0271(12) 0.0158(11) 0.0123(10) 0.0026(9) 0.0017(9)
    O4 0.0219(11) 0.0206(11) 0.0147(11) 0.0035(9) 0.0039(9) 0.0034(8)
_geom_special_details
;
;
loop_
    _geom_bond_atom_site_label_1
    _geom_bond_atom_site_label_2
    _geom_bond_site_symmetry_2
    _geom_bond_distance
    _geom_bond_publ_flag
    Mn1 O1 . 2.480(2) y
    Mn1 O2 . 2.192(2) y
    Mn1 O3 . 2.596(2) y
    Mn1 O4 . 2.160(2) y
    Mn1 N2 . 2.262(2) y
    Mn1 N3 . 2.235(2) y
    Mn1 N4 . 2.270(2) y
    N1 C1 . 1.341(4) ?
    N1 N2 . 1.349(3) ?
    N1 H1B . 0.8600 ?
    N2 C3 . 1.332(4) ?
    N3 C4 . 1.347(3) ?
    N3 C8 . 1.353(3) ?
    N4 C9 . 1.336(3) ?
    N4 N5 . 1.361(3) ?
    N5 C11 . 1.338(4) ?
    N5 H5B . 0.8600 ?
    C1 C2 . 1.383(4) ?
    C1 H1A . 0.9300 ?
    C2 C3 . 1.410(4) ?
    C2 H2A . 0.9300 ?
    C3 C4 . 1.478(4) ?
    C4 C5 . 1.382(4) ?
    C5 C6 . 1.399(4) ?
    C5 H5A . 0.9300 ?
    C6 C7 . 1.373(4) ?
    C6 H6A . 0.9300 ?
    C7 C8 . 1.380(4) ?
    C7 H7A . 0.9300 ?
    C8 C9 . 1.469(4) ?
    C9 C10 . 1.387(4) ?
    C10 C11 . 1.370(4) ?
    C10 H10A . 0.9300 ?
    C11 H11A . 0.9300 ?
    C12 C13 . 1.510(4) ?
    C12 H12A . 0.9600 ?
    C12 H12B . 0.9600 ?
    C12 H12C . 0.9600 ?
    C13 O1 . 1.233(3) ?
    C13 O2 . 1.275(3) ?
    C14 C15 . 1.512(4) ?
    C14 H14A . 0.9600 ?
    C14 H14B . 0.9600 ?
    C14 H14C . 0.9600 ?
    C15 O3 . 1.241(3) ?
    C15 O4 . 1.278(3) ?
loop_
    _geom_angle_atom_site_label_1
    _geom_angle_atom_site_label_2
    _geom_angle_atom_site_label_3
    _geom_angle_site_symmetry_1
    _geom_angle_site_symmetry_3
    _geom_angle
    _geom_angle_publ_flag
    O4 Mn1 O2 . . 85.32(8) ?
    O4 Mn1 N3 . . 135.59(8) ?
    O2 Mn1 N3 . . 138.38(8) ?
    O4 Mn1 N2 . . 103.71(8) ?
    O2 Mn1 N2 . . 111.90(8) ?
    N3 Mn1 N2 . . 71.44(8) ?
    O4 Mn1 N4 . . 103.09(8) ?
    O2 Mn1 N4 . . 95.79(8) ?
    N3 Mn1 N4 . . 71.19(8) ?
    N2 Mn1 N4 . . 142.63(8) ?
    O4 Mn1 O1 . . 140.27(8) ?
    O2 Mn1 O1 . . 55.33(7) ?
    N3 Mn1 O1 . . 84.13(8) ?
    N2 Mn1 O1 . . 88.11(8) ?
    N4 Mn1 O1 . . 87.66(8) ?
    O4 Mn1 O3 . . 54.13(7) ?
    O2 Mn1 O3 . . 139.25(7) ?
    N3 Mn1 O3 . . 81.62(7) ?
    N2 Mn1 O3 . . 84.46(7) ?
    N4 Mn1 O3 . . 90.63(7) ?
    O1 Mn1 O3 . . 165.39(6) ?
    C1 N1 N2 . . 111.6(2) ?
    C1 N1 H1B . . 124.2 ?
    N2 N1 H1B . . 124.2 ?
    C3 N2 N1 . . 104.9(2) ?
    C3 N2 Mn1 . . 117.16(17) ?
    N1 N2 Mn1 . . 137.93(18) ?
    C4 N3 C8 . . 118.8(2) ?
    C4 N3 Mn1 . . 120.55(17) ?
    C8 N3 Mn1 . . 120.66(18) ?
    C9 N4 N5 . . 105.9(2) ?
    C9 N4 Mn1 . . 117.09(18) ?
    N5 N4 Mn1 . . 136.93(17) ?
    C11 N5 N4 . . 110.9(2) ?
    C11 N5 H5B . . 124.6 ?
    N4 N5 H5B . . 124.6 ?
    N1 C1 C2 . . 108.3(2) ?
    N1 C1 H1A . . 125.8 ?
    C2 C1 H1A . . 125.8 ?
    C1 C2 C3 . . 103.0(3) ?
    C1 C2 H2A . . 128.5 ?
    C3 C2 H2A . . 128.5 ?
    N2 C3 C2 . . 112.1(2) ?
    N2 C3 C4 . . 118.0(2) ?
    C2 C3 C4 . . 129.8(3) ?
    N3 C4 C5 . . 122.6(2) ?
    N3 C4 C3 . . 112.7(2) ?
    C5 C4 C3 . . 124.6(3) ?
    C4 C5 C6 . . 117.6(3) ?
    C4 C5 H5A . . 121.2 ?
    C6 C5 H5A . . 121.2 ?
    C7 C6 C5 . . 120.3(3) ?
    C7 C6 H6A . . 119.8 ?
    C5 C6 H6A . . 119.8 ?
    C6 C7 C8 . . 118.8(3) ?
    C6 C7 H7A . . 120.6 ?
    C8 C7 H7A . . 120.6 ?
    N3 C8 C7 . . 122.0(3) ?
    N3 C8 C9 . . 112.8(2) ?
    C7 C8 C9 . . 125.2(3) ?
    N4 C9 C10 . . 109.9(3) ?
    N4 C9 C8 . . 117.9(2) ?
    C10 C9 C8 . . 132.1(3) ?
    C11 C10 C9 . . 106.1(3) ?
    C11 C10 H10A . . 127.0 ?
    C9 C10 H10A . . 127.0 ?
    N5 C11 C10 . . 107.3(3) ?
    N5 C11 H11A . . 126.4 ?
    C10 C11 H11A . . 126.4 ?
    C13 C12 H12A . . 109.5 ?
    C13 C12 H12B . . 109.5 ?
    H12A C12 H12B . . 109.5 ?
    C13 C12 H12C . . 109.5 ?
    H12A C12 H12C . . 109.5 ?
    H12B C12 H12C . . 109.5 ?
    O1 C13 O2 . . 121.1(3) ?
    O1 C13 C12 . . 121.2(3) ?
    O2 C13 C12 . . 117.8(3) ?
    C13 O1 Mn1 . . 85.49(18) ?
    C13 O2 Mn1 . . 97.79(17) ?
    C15 C14 H14A . . 109.5 ?
    C15 C14 H14B . . 109.5 ?
    H14A C14 H14B . . 109.5 ?
    C15 C14 H14C . . 109.5 ?
    H14A C14 H14C . . 109.5 ?
    H14B C14 H14C . . 109.5 ?
    O3 C15 O4 . . 121.3(3) ?
    O3 C15 C14 . . 120.6(3) ?
    O4 C15 C14 . . 118.1(2) ?
    C15 O4 Mn1 . . 101.76(17) ?
loop_
    _geom_hbond_atom_site_label_D
    _geom_hbond_atom_site_label_H
    _geom_hbond_atom_site_label_A
    _geom_hbond_site_symmetry_A
    _geom_hbond_distance_DH
    _geom_hbond_distance_HA
    _geom_hbond_distance_DA
    _geom_hbond_angle_DHA
    N1 H1B O4 2_677 0.86 1.91 2.751(3) 165
    N5 H5B O2 2_777 0.86 1.85 2.712(3) 180
data_global
_journal_date_recd_electronic     2011-03-01
_journal_date_accepted     2011-03-21
_journal_name_full     'Acta Crystallographica, Section E'
_journal_year     2011
_journal_volume     67
_journal_issue      4
_journal_page_first     m502
_journal_page_last     m502
_journal_paper_category     QM
_journal_coeditor_code     HY2414
_publ_contact_author_name     'Fan Yu'
_publ_contact_author_address
;
School of chemistry and environmental engineering
Jianghan University,
Wuhan 430056
People's Republic of China
;
_publ_contact_author_email     'yufan0714@163.com'
_publ_contact_author_fax     ?
_publ_contact_author_phone     ?
_publ_section_title
;\
Bis(acetato-\k^2^<i>O</i>,<i>O</i>')[2,6-bis(1<i>H</i>-pyrazol-3-yl-\
\k<i>N</i>^2^)pyridine-\k<i>N</i>]manganese(II)
;
loop_
    _publ_author_name
    _publ_author_footnote
    _publ_author_address
    'Yu, Fan' .
;
School of Chemistry and Environmental Engineering
Jianghan University
Wuhan 430056
People's Republic of China
;
    'Li, Bao' .
;
Department of Chemistry and Chemical Engineering
Huazhong University of Science and Technology
Wuhan 430074
People's Republic of China
;
