# Supplementary material for: Bis(acetato-κ2 O,O′)[2,6-bis­(1H-pyrazol-3-yl-κN 2)pyridine-κN]manganese(II)
Source: Acta Crystallogr Sect E Struct Rep Online. 2011 Mar 26;67(Pt 4):m502. doi: 10.1107/S1600536811010506 (PMC3099944; doi:10.1107/S1600536811010506)
Supplement: Supplementary file 2 [file e-67-0m502-Isup2.hkl]

# 
# h,k,l, Fc-squared, Fo-squared, sigma(Fo-squared) and status flag 
# 
data_I
_shelx_title ' p in P-1' 
_shelx_refln_list_code          4 
_shelx_F_calc_maximum       62.49 
_exptl_crystal_F_000       394.00 
_reflns_d_resolution_high  0.8108 
 
loop_ 
 _symmetry_equiv_pos_as_xyz 
 'x, y, z' 
 '-x, -y, -z' 
 
_cell_length_a     8.2386 
_cell_length_b     9.4324 
_cell_length_c    11.0809 
_cell_angle_alpha  98.322 
_cell_angle_beta   95.014 
_cell_angle_gamma 106.111 
 
_shelx_F_squared_multiplier     1.000 
 
loop_ 
 _refln_index_h 
 _refln_index_k 
 _refln_index_l 
 _refln_F_squared_calc 
 _refln_F_squared_meas 
 _refln_F_squared_sigma 
 _refln_observed_status 
   2   0   0      620.72      672.90     15.68 o 
   3   0   0      404.39      366.21      8.75 o 
   4   0   0      857.56      883.45     19.12 o 
   5   0   0      385.39      351.09     16.92 o 
   6   0   0      825.19      756.07     36.47 o 
   7   0   0       12.65       10.41     10.30 o 
   8   0   0       74.61       76.95     14.58 o 
   9   0   0       99.23      109.65     15.34 o 
  -9   1   0       74.04       76.47     13.31 o 
  -8   1   0       13.77       16.19      9.09 o 
  -7   1   0       43.71       34.41      7.69 o 
  -6   1   0      384.52      385.93     19.46 o 
  -5   1   0     1176.60     1286.70     32.29 o 
  -4   1   0       30.57       39.48      4.06 o 
  -3   1   0        5.87        9.99      2.33 o 
   2   1   0      653.88      667.92     13.96 o 
   3   1   0      934.13      945.97     40.32 o 
   5   1   0      407.57      461.18     22.01 o 
   6   1   0      185.87      185.39     15.35 o 
   7   1   0       68.63       82.81     23.28 o 
   8   1   0       54.73       55.58     19.18 o 
 -10   2   0       18.55       15.86     12.64 o 
  -9   2   0        1.54        0.51      5.73 o 
  -8   2   0      825.03      840.54     33.02 o 
  -7   2   0       38.42       33.66      8.76 o 
  -6   2   0       85.07       87.44     14.30 o 
  -5   2   0      243.06      220.50     12.28 o 
  -4   2   0      627.36      648.49     13.16 o 
  -3   2   0      215.42      221.81      6.50 o 
  -1   2   0       22.68       21.71      2.10 o 
   1   2   0       60.24       54.65      3.76 o 
   2   2   0      255.73      290.73      8.15 o 
   3   2   0      221.98      226.95      9.62 o 
   4   2   0      459.20      385.63     26.45 o 
   5   2   0      183.15      184.66     14.49 o 
   6   2   0        9.52       10.59      6.83 o 
   7   2   0      164.73      174.55     17.21 o 
   8   2   0        1.92        1.43      5.79 o 
 -10   3   0       86.16       82.19     22.92 o 
  -9   3   0       37.24       36.34     10.93 o 
  -8   3   0     1158.49     1101.24     39.20 o 
  -7   3   0     1231.32     1219.89     36.91 o 
  -6   3   0        4.60       17.31      7.39 o 
  -5   3   0       52.31       48.15      5.57 o 
  -3   3   0      759.90      770.81     13.00 o 
  -2   3   0     1742.91     1794.10     65.89 o 
  -1   3   0      170.21      203.06      5.07 o 
   0   3   0     1139.96     1127.56     13.47 o 
   1   3   0       91.90       59.95      4.53 o 
   2   3   0     3216.30     3280.24    119.31 o 
   3   3   0       28.41       27.00      8.82 o 
   4   3   0      288.93      235.72     16.03 o 
   5   3   0        2.53        3.94      5.88 o 
   6   3   0        2.81        2.56      5.60 o 
   7   3   0      760.90      845.68     40.20 o 
   8   3   0       52.76       52.97     11.99 o 
 -10   4   0      106.25       95.30     19.00 o 
  -9   4   0      145.86      130.02     15.80 o 
  -8   4   0        8.43        8.99      6.97 o 
  -7   4   0      475.75      467.23     23.86 o 
  -6   4   0      317.92      334.65     17.78 o 
  -5   4   0        2.29        2.98      2.56 o 
  -3   4   0     1918.89     2034.86     59.58 o 
  -2   4   0      173.64      207.23      4.99 o 
  -1   4   0      330.02      286.54     10.11 o 
   0   4   0     2488.30     2538.98     89.82 o 
   1   4   0       76.16       68.89      6.24 o 
   2   4   0       93.39       92.37     10.40 o 
   3   4   0       11.72        7.49      5.50 o 
   4   4   0      165.57      149.23     16.83 o 
   5   4   0      436.53      479.56     26.43 o 
   6   4   0       27.86       25.89      9.19 o 
   7   4   0      280.07      281.15     24.28 o 
   8   4   0      238.74      251.42     23.89 o 
  -9   5   0       41.71       43.79     14.71 o 
  -8   5   0       71.67       67.85     10.68 o 
  -7   5   0      208.11      179.95     14.94 o 
  -6   5   0      367.92      344.90     12.78 o 
  -5   5   0      107.50       99.64      5.83 o 
  -4   5   0      508.63      585.60     11.69 o 
  -3   5   0        8.77        6.30      2.49 o 
  -2   5   0     1736.49     1700.77     31.68 o 
  -1   5   0      114.31      104.52      6.24 o 
   0   5   0     1558.71     1537.35     27.56 o 
   1   5   0        0.89        1.13      6.29 o 
   2   5   0       93.58       78.98     11.22 o 
   3   5   0      214.70      206.69     22.38 o 
   4   5   0       64.90       55.32     10.48 o 
   5   5   0      529.45      554.72     30.54 o 
   6   5   0      180.50      174.20     19.66 o 
   7   5   0        0.08        0.93      5.25 o 
  -9   6   0       21.46       27.73     12.12 o 
  -8   6   0       13.26       16.21     11.94 o 
  -7   6   0      419.69      422.11     26.23 o 
  -6   6   0      403.86      422.95     15.02 o 
  -5   6   0        9.96        8.30      4.55 o 
  -4   6   0      110.21      123.17     18.38 o 
  -3   6   0       66.50       48.48      3.86 o 
  -2   6   0      944.10      856.68     16.53 o 
  -1   6   0        0.81        1.62      2.23 o 
   0   6   0      291.36      292.06     16.19 o 
   1   6   0       23.25       28.90      7.46 o 
   2   6   0        0.03        3.13      5.35 o 
   3   6   0      398.66      454.67     25.74 o 
   4   6   0      167.88      160.15     17.33 o 
   5   6   0       96.93       84.51     14.99 o 
   6   6   0      364.81      365.29     29.59 o 
  -9   7   0        1.21        0.57      5.15 o 
  -8   7   0      367.59      316.35     35.58 o 
  -7   7   0      462.31      438.47     38.13 o 
  -6   7   0       17.05       10.21     10.39 o 
  -5   7   0        1.24        0.77      6.17 o 
  -4   7   0      651.24      639.06     40.36 o 
  -3   7   0       13.82       23.66      2.43 o 
  -2   7   0      288.11      287.37     10.21 o 
  -1   7   0        4.40        3.45      2.91 o 
   0   7   0      275.60      251.41     16.98 o 
   1   7   0      186.06      174.36     14.98 o 
   2   7   0      609.63      607.79     38.68 o 
   3   7   0       10.23       10.91      8.08 o 
   4   7   0      298.40      295.51     24.82 o 
   5   7   0        1.96        2.41      8.87 o 
  -9   8   0      266.11      251.59     31.30 o 
  -8   8   0      132.88      112.17     21.58 o 
  -7   8   0       70.01       60.10     16.84 o 
  -6   8   0      683.06      697.84     45.48 o 
  -5   8   0      250.43      231.42     26.27 o 
  -4   8   0      552.88      532.82     49.80 o 
  -3   8   0      220.90      228.10     26.32 o 
  -2   8   0      150.50      148.62     10.95 o 
  -1   8   0       57.01       57.68      8.92 o 
   0   8   0      132.07      128.06     14.63 o 
   1   8   0        3.26        3.57      6.65 o 
   2   8   0      205.08      198.85     20.27 o 
   3   8   0       38.06       49.29     13.85 o 
   4   8   0       61.08       56.94     12.34 o 
  -8   9   0       24.07       23.97     12.64 o 
  -6   9   0      405.13      398.83     42.13 o 
  -4   9   0      745.02      710.87     46.78 o 
  -3   9   0       41.37       36.25     14.59 o 
  -2   9   0       71.82       65.29     18.50 o 
  -1   9   0       39.89       36.49      8.72 o 
   0   9   0      427.85      424.99     25.23 o 
   1   9   0       55.63       50.28     10.96 o 
   2   9   0      215.13      209.65     21.11 o 
   3   9   0       96.48       99.21     16.54 o 
  -7  10   0       62.07       56.94     18.70 o 
  -6  10   0      451.12      447.32     42.26 o 
  -5  10   0      236.38      227.57     34.83 o 
  -4  10   0       89.00       85.80     23.18 o 
  -3  10   0       75.00       78.39     20.50 o 
  -2  10   0      299.04      297.95     37.89 o 
  -1  10   0       21.36       21.23     13.41 o 
   0  10   0      399.65      395.51     40.19 o 
   1  10   0       47.85       46.71     11.12 o 
   2  10   0      234.43      214.34     26.19 o 
  -5  11   0       45.71       47.35     16.61 o 
  -4  11   0      316.22      284.58     44.03 o 
  -3  11   0       29.36       26.41     15.27 o 
  -2  11   0      132.87      132.74     28.32 o 
  -1  11   0       18.72       17.24     15.55 o 
   0  11   0      136.07      109.73     27.19 o 
   0 -11   1       54.30       50.32     19.20 o 
   1 -11   1      226.92      221.54     37.76 o 
   2 -11   1        3.33        0.46     12.87 o 
   3 -11   1      181.78      194.78     37.36 o 
   4 -11   1      342.35      352.99     56.55 o 
   5 -11   1       48.46       38.08     17.10 o 
  -2 -10   1       64.99       65.22     14.57 o 
  -1 -10   1      427.43      387.10     33.63 o 
   0 -10   1        0.39        1.51      5.17 o 
   1 -10   1      183.17      176.54     26.77 o 
   2 -10   1       93.22       98.22     20.86 o 
   3 -10   1        0.63        0.93     13.81 o 
   4 -10   1       68.12       78.82     21.06 o 
   5 -10   1       13.98       22.10     13.86 o 
   6 -10   1      154.37      127.71     24.24 o 
   7 -10   1      141.36      120.31     23.60 o 
  -3  -9   1        0.16        1.19      7.92 o 
  -2  -9   1       28.91       27.35     12.29 o 
  -1  -9   1      831.66      786.42     38.16 o 
   0  -9   1       52.48       45.70     10.81 o 
   1  -9   1       27.33       24.49      7.61 o 
   2  -9   1      478.10      499.52     40.44 o 
   3  -9   1        0.63        1.06     10.51 o 
   4  -9   1        2.02        1.71     14.06 o 
   5  -9   1      276.10      264.60     31.80 o 
   6  -9   1       57.71       49.25     16.38 o 
   7  -9   1        8.56        7.35     12.07 o 
   8  -9   1       16.71       35.50     14.81 o 
  -5  -8   1       30.02       39.79     14.13 o 
  -4  -8   1      459.03      489.18     33.45 o 
  -3  -8   1      651.57      652.98     39.61 o 
  -2  -8   1        4.26        2.80      5.76 o 
  -1  -8   1      166.76      171.05     17.29 o 
   0  -8   1      686.10      709.52     29.10 o 
   1  -8   1        2.34        2.54      3.66 o 
   2  -8   1        1.27        1.29      2.95 o 
   3  -8   1      239.27      222.15     25.46 o 
   4  -8   1       66.30       61.37     16.45 o 
   5  -8   1      211.95      210.69     27.09 o 
   6  -8   1        0.57        2.42      9.73 o 
   7  -8   1       13.62       12.20     18.15 o 
   8  -8   1      484.81      474.43     42.25 o 
  -6  -7   1      285.35      284.58     27.02 o 
  -5  -7   1      121.99      134.29     18.81 o 
  -4  -7   1        6.28        7.11      7.37 o 
  -3  -7   1      993.58     1036.98     49.46 o 
  -2  -7   1       83.79       89.50     13.60 o 
  -1  -7   1        0.74        3.39      6.11 o 
   0  -7   1      189.96      174.51     14.53 o 
   1  -7   1        9.90       11.93      5.56 o 
   2  -7   1      473.09      514.52     15.12 o 
   3  -7   1     1780.30     1784.31     32.53 o 
   4  -7   1      109.56      123.82      6.29 o 
   5  -7   1       60.84       56.90      6.43 o 
   6  -7   1        9.48       21.01     13.83 o 
   7  -7   1       12.29       14.51     13.46 o 
   8  -7   1      386.03      356.61     38.84 o 
   9  -7   1      193.91      199.48     35.24 o 
  -6  -6   1      148.45      159.64     20.10 o 
  -5  -6   1      695.34      649.67     36.58 o 
  -4  -6   1      130.77      124.12     17.47 o 
  -3  -6   1       63.60       72.50     11.39 o 
  -2  -6   1      301.44      314.56     20.14 o 
  -1  -6   1       73.93       72.17      9.77 o 
   0  -6   1       16.65       15.68      5.64 o 
   1  -6   1      543.64      499.38     15.63 o 
   2  -6   1     1875.64     2015.81     32.36 o 
   3  -6   1     1505.63     1456.32     24.10 o 
   4  -6   1       80.64       65.70      5.06 o 
   5  -6   1      118.35      129.79      7.03 o 
   6  -6   1     2642.49     2594.82     40.54 o 
   7  -6   1      499.99      479.77     21.44 o 
   8  -6   1        9.26       10.29     11.26 o 
   9  -6   1      104.29       93.61     21.16 o 
  -7  -5   1      151.47      154.21     22.27 o 
  -6  -5   1       14.93        8.49      6.96 o 
  -5  -5   1      687.72      666.96     32.10 o 
  -4  -5   1      109.97      111.40     13.36 o 
  -3  -5   1       55.08       68.26     10.14 o 
  -2  -5   1      338.70      301.43     16.96 o 
  -1  -5   1      778.02      779.41     32.21 o 
   0  -5   1      164.22      181.37     10.15 o 
   2  -5   1      216.26      279.38      8.78 o 
   3  -5   1      467.96      463.70     11.26 o 
   4  -5   1       75.21       92.67      6.10 o 
   5  -5   1        3.23        4.72      2.74 o 
   6  -5   1     2462.62     2423.08     54.07 o 
   7  -5   1     2776.42     2754.33     56.02 o 
   8  -5   1       36.59       34.97      8.84 o 
   9  -5   1       32.82       34.97      9.89 o 
  -8  -4   1       10.47       12.62      9.41 o 
  -7  -4   1      333.19      371.88     28.92 o 
  -6  -4   1        1.14        1.44      4.34 o 
  -5  -4   1        3.15        7.44     10.53 o 
  -4  -4   1      285.47      277.80     18.00 o 
  -3  -4   1      462.90      473.08     21.14 o 
  -2  -4   1       63.04       65.28      8.81 o 
  -1  -4   1     1221.44     1194.21     47.19 o 
   0  -4   1       19.49       26.31      3.34 o 
   1  -4   1     1118.60     1094.89     14.96 o 
   2  -4   1       29.78       17.40      3.50 o 
   3  -4   1       49.51       65.60      4.74 o 
   5  -4   1     1144.65     1092.45     23.88 o 
   6  -4   1      239.30      235.37     17.20 o 
   7  -4   1      334.89      337.60     19.77 o 
   8  -4   1      285.13      277.77     20.28 o 
   9  -4   1       11.60       12.55      7.75 o 
  10  -4   1      389.30      404.48     27.88 o 
  -8  -3   1        0.99        0.05      5.57 o 
  -7  -3   1      369.72      359.41     24.44 o 
  -6  -3   1        1.09        0.48      5.88 o 
  -5  -3   1        4.90        3.71      5.16 o 
  -4  -3   1      121.79      120.51     12.01 o 
  -3  -3   1      405.49      371.13     16.59 o 
  -2  -3   1      822.43      864.15     16.42 o 
   0  -3   1      145.67      155.37      5.47 o 
   1  -3   1      104.87       98.10      4.24 o 
   2  -3   1       57.45       57.66      3.48 o 
   3  -3   1     1431.44     1489.44     20.98 o 
   4  -3   1     1381.48     1388.70     28.80 o 
   5  -3   1      300.56      305.27     15.53 o 
   6  -3   1        5.59        8.44      5.95 o 
   7  -3   1       82.41       67.34     10.87 o 
   8  -3   1      991.78     1045.11     44.69 o 
   9  -3   1        1.84        1.67      5.76 o 
  10  -3   1       12.05       10.05     10.19 o 
  -9  -2   1      137.28      143.42     36.60 o 
  -8  -2   1      129.22      124.78     27.39 o 
  -7  -2   1        3.92        5.46      5.69 o 
  -6  -2   1      333.39      339.89     20.20 o 
  -5  -2   1       74.53       82.95     10.29 o 
  -4  -2   1        1.35        0.59      1.84 o 
  -3  -2   1     1237.73     1149.54     19.70 o 
  -2  -2   1     1219.59     1260.28     31.09 o 
   0  -2   1      141.31      146.07      5.12 o 
   1  -2   1        8.16        6.53      2.27 o 
   4  -2   1      778.09      884.30     26.11 o 
   5  -2   1      403.97      378.40     17.32 o 
   6  -2   1      121.17      120.71     11.79 o 
   7  -2   1        0.34        1.46      5.06 o 
   8  -2   1      295.63      302.16     21.34 o 
   9  -2   1      193.29      177.07     19.91 o 
  -9  -1   1      104.87      110.68     25.81 o 
  -8  -1   1       61.40       59.04     21.19 o 
  -7  -1   1      447.20      451.01     49.09 o 
  -6  -1   1      142.42      157.74     13.29 o 
  -5  -1   1     1198.80     1334.34     68.18 o 
  -4  -1   1       85.11       81.32      6.28 o 
  -3  -1   1     2525.24     2536.35     94.74 o 
  -2  -1   1      214.12      213.80      5.64 o 
  -1  -1   1      493.44      463.11      9.59 o 
   1  -1   1      870.16      860.39     18.18 o 
   2  -1   1      472.27      506.64      8.79 o 
   3  -1   1     1268.56     1398.40     36.38 o 
   4  -1   1     1248.33     1219.73     29.64 o 
   5  -1   1        3.77        0.96      3.12 o 
   6  -1   1     2277.26     2334.77     49.79 o 
   7  -1   1       24.38       24.63      7.59 o 
   8  -1   1       20.08       18.47      8.15 o 
   9  -1   1      129.74      126.91     16.06 o 
  -9   0   1        0.21        1.24     11.35 o 
  -8   0   1       22.99       22.63      8.19 o 
  -7   0   1       13.30       13.22      7.87 o 
  -6   0   1        6.42       10.86      5.14 o 
  -5   0   1     3212.63     3086.57     46.07 o 
  -4   0   1       36.47       29.27      3.69 o 
  -3   0   1       59.44       55.28      3.43 o 
  -2   0   1      826.29      906.67     23.27 o 
   1   0   1      436.46      500.08     17.31 o 
   2   0   1      125.37      125.23      5.25 o 
   3   0   1      170.23      126.20      5.97 o 
   4   0   1     1898.99     1905.40     40.94 o 
   5   0   1     1444.56     1508.35     41.97 o 
   6   0   1      452.92      417.08     21.94 o 
   7   0   1       77.64       67.01     19.36 o 
   8   0   1       75.14       66.89     12.34 o 
   9   0   1       14.37       13.58      8.05 o 
  -8   1   1      373.97      399.60     22.54 o 
  -7   1   1      211.03      235.28     15.80 o 
  -6   1   1       86.12       90.52      9.74 o 
  -5   1   1      837.76      858.49     19.27 o 
  -4   1   1       57.53       62.04      4.31 o 
  -3   1   1        6.59        8.22      2.10 o 
  -2   1   1      231.46      238.01      5.07 o 
   1   1   1       16.36       17.49      2.87 o 
   2   1   1       30.17       31.22      3.36 o 
   3   1   1       99.74      105.74      6.90 o 
   4   1   1     1171.23     1245.09     39.94 o 
   5   1   1      126.62      123.23     11.98 o 
   6   1   1       47.91       51.50     11.42 o 
   7   1   1       89.79       95.66     21.29 o 
   8   1   1       12.09       12.83     14.58 o 
   9   1   1       15.77       12.03     17.33 o 
 -10   2   1        9.72        5.92     11.58 o 
  -9   2   1      152.64      134.40     30.50 o 
  -8   2   1        0.34        0.64      3.05 o 
  -7   2   1      992.49     1017.11     30.72 o 
  -6   2   1       22.14       20.83      5.70 o 
  -5   2   1       20.60       18.09      4.43 o 
  -4   2   1      202.20      198.12      7.62 o 
  -3   2   1     1697.42     1826.03     66.06 o 
   0   2   1      720.12      618.78     16.59 o 
   1   2   1      254.69      224.78      6.64 o 
   2   2   1     2452.69     2482.28     91.08 o 
   3   2   1     1384.98     1366.24     33.50 o 
   4   2   1      545.26      518.04     22.62 o 
   5   2   1        2.20        5.53      6.56 o 
   6   2   1       39.58       33.96      9.78 o 
   7   2   1       25.80       30.41     11.81 o 
   8   2   1       68.01       63.30     24.70 o 
 -10   3   1        3.40        3.89      7.87 o 
  -9   3   1      309.80      289.37     22.47 o 
  -8   3   1     1858.83     1806.99     47.22 o 
  -7   3   1      121.81      113.07     13.17 o 
  -6   3   1      135.47      128.99     10.43 o 
  -5   3   1       10.94        9.29      2.95 o 
  -4   3   1       73.72       61.19      4.38 o 
  -2   3   1       76.75       53.96      5.69 o 
  -1   3   1       23.13       25.79      2.35 o 
   0   3   1      480.86      480.79      9.36 o 
   1   3   1     1985.63     2209.46    104.23 o 
   2   3   1     2258.23     2318.66    100.99 o 
   3   3   1      312.67      327.73     17.23 o 
   4   3   1        0.33        1.11      5.03 o 
   5   3   1      237.78      225.16     18.59 o 
   6   3   1      234.22      257.36     21.10 o 
   7   3   1      107.51      104.36     15.89 o 
   8   3   1       88.72       79.50     17.65 o 
  -9   4   1       55.11       45.56     11.84 o 
  -8   4   1      320.27      332.38     19.76 o 
  -7   4   1      442.65      429.16     20.08 o 
  -6   4   1       57.29       53.06      6.61 o 
  -5   4   1     1370.35     1420.36     25.17 o 
  -4   4   1       10.34        4.18      1.75 o 
  -3   4   1        1.29        7.09      6.38 o 
  -2   4   1      213.68      215.02     15.42 o 
  -1   4   1       48.81       50.76      3.85 o 
   0   4   1     1588.29     1869.22     40.16 o 
   1   4   1     2858.72     2935.93     45.66 o 
   2   4   1       87.63       96.00     10.40 o 
   3   4   1      224.30      237.04     16.34 o 
   4   4   1      376.24      372.61     30.22 o 
   5   4   1       27.80       25.18      8.97 o 
   6   4   1       65.77       63.33     12.28 o 
   7   4   1      217.14      207.45     21.24 o 
  -9   5   1        0.05        0.77      7.45 o 
  -8   5   1        0.94        0.57      3.96 o 
  -7   5   1      371.86      378.64     24.53 o 
  -6   5   1      160.77      159.92      7.94 o 
  -5   5   1     2215.58     2050.48     35.95 o 
  -4   5   1      219.62      169.68     18.08 o 
  -3   5   1      430.07      419.22     25.71 o 
  -2   5   1       82.45       82.39     13.82 o 
  -1   5   1      702.96      663.19     25.21 o 
   0   5   1      924.52      877.12     19.90 o 
   1   5   1      955.54      951.76     29.57 o 
   2   5   1      691.86      771.85     30.36 o 
   3   5   1      178.32      152.45     17.69 o 
   4   5   1      231.83      219.32     19.94 o 
   5   5   1      290.06      269.77     22.63 o 
   6   5   1      222.35      205.78     21.54 o 
   7   5   1      365.43      395.08     55.35 o 
  -9   6   1       48.90       48.89     15.31 o 
  -8   6   1       64.15       57.28     14.43 o 
  -7   6   1     1274.25     1260.29     94.44 o 
  -6   6   1       93.79       70.94     16.20 o 
  -5   6   1      210.04      206.13     21.35 o 
  -4   6   1      602.47      659.46     37.29 o 
  -3   6   1       22.26       33.85     10.01 o 
  -2   6   1      439.20      448.02     18.03 o 
  -1   6   1     3625.45     3597.84     89.29 o 
   0   6   1        8.68       10.27      5.99 o 
   1   6   1      117.39      135.07     12.46 o 
   2   6   1     1267.85     1384.26     46.15 o 
   3   6   1      703.46      767.52     33.31 o 
   4   6   1      104.46      111.02     15.72 o 
   5   6   1      103.87      102.25     17.43 o 
   6   6   1        1.51       -0.06      7.26 o 
  -9   7   1      230.26      250.00     37.94 o 
  -8   7   1       22.19       30.53     12.89 o 
  -7   7   1      420.72      375.36     32.70 o 
  -6   7   1       79.01       77.33     21.35 o 
  -5   7   1      107.83       90.96     15.55 o 
  -4   7   1      239.95      239.67     23.02 o 
  -3   7   1     2051.66     2068.41     74.64 o 
  -2   7   1       75.22       79.15      5.06 o 
  -1   7   1      560.96      528.64     16.07 o 
   0   7   1      520.59      519.51     49.05 o 
   1   7   1       21.79       17.37      7.71 o 
   2   7   1      173.23      171.85     16.08 o 
   3   7   1      355.33      343.56     24.09 o 
   4   7   1      175.64      161.83     18.81 o 
   5   7   1      394.61      450.69     44.50 o 
  -8   8   1        6.87        4.22     10.04 o 
  -7   8   1       66.44       66.91     17.00 o 
  -6   8   1      186.99      183.60     24.35 o 
  -5   8   1      136.37      147.91     21.52 o 
  -4   8   1      254.94      253.71     27.04 o 
  -3   8   1     1475.78     1533.56     61.42 o 
  -2   8   1      177.25      182.75     26.37 o 
  -1   8   1       70.23       67.01     10.74 o 
   0   8   1     1077.39     1101.99     59.16 o 
   1   8   1       62.58       50.14     10.81 o 
   2   8   1       67.13       70.20     13.56 o 
   3   8   1        8.30        8.64      7.55 o 
   4   8   1       16.34       12.66     13.66 o 
  -8   9   1       58.53       60.92     16.62 o 
  -7   9   1       44.03       44.52     17.57 o 
  -6   9   1       17.25       18.47     11.42 o 
  -5   9   1     1449.25     1383.97     72.30 o 
  -4   9   1       15.91       11.46     11.82 o 
  -3   9   1      106.47      115.12     20.72 o 
  -2   9   1      560.88      586.48     42.62 o 
  -1   9   1        5.39        6.65      5.11 o 
   0   9   1      349.34      376.40     23.62 o 
   1   9   1      248.68      230.72     21.33 o 
   2   9   1      146.23      137.15     16.82 o 
   3   9   1      150.08      151.32     21.75 o 
  -7  10   1      360.87      336.60     49.16 o 
  -6  10   1        6.65        8.77      9.99 o 
  -5  10   1      272.28      263.27     32.40 o 
  -4  10   1      314.40      326.03     39.05 o 
  -3  10   1       54.31       53.43     18.47 o 
  -2  10   1      343.45      354.85     39.64 o 
  -1  10   1      339.02      315.06     36.30 o 
   0  10   1       70.91       68.66     20.61 o 
   1  10   1       67.96       70.33     20.33 o 
  -5  11   1        2.66        2.17     13.04 o 
  -4  11   1      196.53      198.80     40.61 o 
  -3  11   1        0.13       -0.52      9.54 o 
  -2  11   1       83.30       92.40     28.04 o 
  -1  11   1       19.17       18.23     21.16 o 
   0 -11   2        0.18        0.46      5.57 o 
   1 -11   2      471.78      474.70     64.28 o 
   2 -11   2      106.24       92.50     25.12 o 
   3 -11   2      279.97      274.39     45.35 o 
   4 -11   2      160.81      160.06     33.18 o 
   5 -11   2       18.40       32.45     16.25 o 
  -2 -10   2        3.34        1.34      6.96 o 
  -1 -10   2      525.86      507.82     32.94 o 
   0 -10   2      113.50      104.28     16.31 o 
   1 -10   2        5.16        3.23      9.72 o 
   2 -10   2      465.11      451.93     46.69 o 
   3 -10   2       85.71       83.95     23.05 o 
   4 -10   2       52.88       47.59     18.58 o 
   5 -10   2      256.15      267.02     33.30 o 
   6 -10   2       36.60       26.81     15.56 o 
   7 -10   2      128.37      112.73     23.76 o 
  -3  -9   2      358.91      380.39     28.31 o 
  -2  -9   2       66.32       61.97     12.26 o 
  -1  -9   2      103.22      100.41     14.10 o 
   0  -9   2      110.47      106.88     15.59 o 
   1  -9   2       16.25       15.21      7.81 o 
   2  -9   2      348.49      362.17     20.30 o 
   3  -9   2      188.43      205.82     26.48 o 
   4  -9   2       81.37       80.27     22.30 o 
   5  -9   2      375.87      375.71     39.23 o 
   6  -9   2      285.05      251.23     33.87 o 
   7  -9   2        9.78        5.86     11.24 o 
   8  -9   2       12.51       18.30     16.44 o 
  -5  -8   2      285.64      294.58     26.62 o 
  -4  -8   2       71.27       57.39     13.79 o 
  -3  -8   2      266.90      288.67     24.48 o 
  -2  -8   2      288.94      279.83     21.21 o 
  -1  -8   2       69.43       57.26     13.39 o 
   0  -8   2      267.68      267.61     18.24 o 
   1  -8   2        7.18        6.27      5.96 o 
   2  -8   2       12.65        7.07      5.69 o 
   3  -8   2      327.17      303.92     15.95 o 
   4  -8   2        7.15       10.66      5.03 o 
   5  -8   2      354.04      338.05     33.24 o 
   6  -8   2      462.44      489.43     46.77 o 
   7  -8   2       12.78        8.15     12.15 o 
   8  -8   2      131.81      101.99     21.33 o 
  -6  -7   2        0.81        1.00      5.30 o 
  -5  -7   2      134.55      135.20     18.16 o 
  -4  -7   2      180.23      175.63     18.53 o 
  -3  -7   2      287.58      275.82     22.69 o 
  -2  -7   2      638.82      653.07     29.69 o 
  -1  -7   2      439.87      446.88     24.45 o 
   0  -7   2      141.14      139.56     13.02 o 
   1  -7   2      396.64      408.62     20.30 o 
   2  -7   2        0.23        2.63      2.51 o 
   3  -7   2      177.46      178.85      8.84 o 
   4  -7   2      142.15      161.84      8.90 o 
   5  -7   2      163.84      156.48     11.52 o 
   6  -7   2      970.26      929.98     77.81 o 
   7  -7   2      229.79      230.63     28.59 o 
   8  -7   2       25.71       25.84     17.68 o 
   9  -7   2      229.24      202.41     35.54 o 
  -6  -6   2      175.22      162.45     19.29 o 
  -5  -6   2      111.04      104.57     16.86 o 
  -4  -6   2      459.77      474.38     34.41 o 
  -3  -6   2       29.52       25.85      8.35 o 
  -2  -6   2      361.54      350.07     20.68 o 
  -1  -6   2      278.47      290.79     17.70 o 
   0  -6   2       74.62       66.51      9.48 o 
   1  -6   2      591.79      567.19     21.88 o 
   2  -6   2      693.65      650.53     16.57 o 
   3  -6   2        2.89        2.46      2.38 o 
   4  -6   2       46.66       32.75      4.70 o 
   5  -6   2       77.17       60.24     14.30 o 
   6  -6   2      116.50      121.68     11.71 o 
   7  -6   2     1353.18     1310.63     35.94 o 
   8  -6   2       91.32       80.07     11.56 o 
   9  -6   2       18.49       25.12     15.73 o 
  -7  -5   2       20.69       23.52      9.86 o 
  -6  -5   2       37.64       38.41     11.83 o 
  -5  -5   2       71.96       63.16     10.95 o 
  -4  -5   2      342.51      331.93     20.75 o 
  -3  -5   2      553.65      575.15     26.05 o 
  -2  -5   2      484.37      462.75     21.57 o 
  -1  -5   2      133.65      146.06     12.43 o 
   0  -5   2      158.37      141.91     11.08 o 
   1  -5   2       86.11       90.89      6.67 o 
   2  -5   2     1049.50     1231.14     28.65 o 
   3  -5   2      349.17      344.90     10.92 o 
   4  -5   2        0.44        0.54      3.15 o 
   5  -5   2      369.18      392.43     18.36 o 
   6  -5   2      538.52      529.50     23.95 o 
   7  -5   2       32.76       32.53      8.67 o 
   8  -5   2        6.41        7.30      6.24 o 
   9  -5   2       13.71       12.97      7.61 o 
  -8  -4   2      162.93      161.85     37.94 o 
  -7  -4   2      196.60      195.90     18.76 o 
  -6  -4   2      564.76      619.97     30.36 o 
  -5  -4   2      377.51      375.32     21.86 o 
  -4  -4   2        2.02        2.46     10.28 o 
  -3  -4   2       61.89       59.24      8.53 o 
  -2  -4   2      544.27      596.95     24.87 o 
  -1  -4   2     1604.45     1648.66     35.71 o 
   0  -4   2      120.83       97.05      5.53 o 
   1  -4   2      174.45      187.18      7.79 o 
   2  -4   2        1.04        3.55      2.47 o 
   3  -4   2      599.97      556.02     14.16 o 
   4  -4   2      221.99      291.66     11.79 o 
   5  -4   2      982.83      949.98     29.78 o 
   6  -4   2       52.54       61.31      9.83 o 
   7  -4   2      104.80       91.72      9.60 o 
   8  -4   2      247.52      241.84     20.01 o 
   9  -4   2       48.73       45.67     10.41 o 
  -8  -3   2      255.46      258.12     40.05 o 
  -7  -3   2       17.88       18.75      8.79 o 
  -6  -3   2     1012.46     1044.99     58.00 o 
  -5  -3   2     1285.49     1266.17     44.69 o 
  -4  -3   2       16.70       14.66      5.95 o 
  -3  -3   2      107.88      107.73      7.37 o 
  -2  -3   2     3560.48     3482.93    125.84 o 
  -1  -3   2      646.61      651.41     11.51 o 
   0  -3   2        3.12        3.37      1.94 o 
   1  -3   2      452.59      439.53      8.88 o 
   2  -3   2       88.12       95.81      5.02 o 
   4  -3   2      808.56      811.04     19.15 o 
   5  -3   2      452.68      476.35     20.18 o 
   6  -3   2        6.68        3.74      6.80 o 
   7  -3   2        8.34        9.45      6.78 o 
   8  -3   2      113.56      122.78     14.64 o 
   9  -3   2      169.07      152.57     18.84 o 
  -9  -2   2        0.02        0.41      9.74 o 
  -8  -2   2      185.13      178.25     32.50 o 
  -7  -2   2      660.97      693.75     29.86 o 
  -6  -2   2       13.09        8.73      6.02 o 
  -5  -2   2      103.20      112.70     10.80 o 
  -4  -2   2      472.55      493.27     13.80 o 
  -3  -2   2      310.13      293.38      9.25 o 
  -2  -2   2     2049.49     2203.81     81.19 o 
   0  -2   2     1149.18     1090.33     39.28 o 
   1  -2   2      293.63      346.74     11.58 o 
   2  -2   2       39.08       44.50      3.66 o 
   3  -2   2     2842.19     2925.66    102.56 o 
   4  -2   2     1852.92     1981.05     41.32 o 
   5  -2   2       30.46       45.27      7.83 o 
   6  -2   2      337.90      318.71     18.75 o 
   7  -2   2      273.37      261.33     19.77 o 
   8  -2   2      101.12      103.89     13.91 o 
   9  -2   2       50.91       56.37     13.18 o 
  -9  -1   2       43.81       40.15     21.73 o 
  -8  -1   2       18.80       19.07      7.67 o 
  -7  -1   2      308.93      322.58     34.18 o 
  -6  -1   2      125.68      116.30     24.75 o 
  -5  -1   2      108.83      116.70      7.01 o 
  -4  -1   2     1579.82     1576.87     43.55 o 
  -3  -1   2      341.05      339.92      7.91 o 
  -2  -1   2      858.94      880.85     18.65 o 
   3  -1   2      443.46      455.61     11.08 o 
   4  -1   2      149.89      178.57     21.96 o 
   5  -1   2      344.18      276.37     17.06 o 
   6  -1   2       89.33       92.79     24.95 o 
   7  -1   2      306.20      316.91     21.15 o 
   8  -1   2      239.54      249.07     21.14 o 
   9  -1   2        1.50        1.29      4.30 o 
  -9   0   2      597.90      669.27     58.08 o 
  -8   0   2        0.08        0.59      3.35 o 
  -7   0   2        0.95        1.28      4.79 o 
  -6   0   2      657.29      679.25     18.54 o 
  -5   0   2       20.59       18.47      3.44 o 
  -4   0   2      758.40      816.81     56.25 o 
  -3   0   2      877.76      856.04     15.67 o 
  -2   0   2      167.67      160.89     10.24 o 
  -1   0   2       97.24       96.22      3.26 o 
   2   0   2     1104.98     1076.93     14.72 o 
   3   0   2        2.36        1.56      2.24 o 
   4   0   2       15.99       29.25      6.90 o 
   5   0   2     1477.66     1294.14     86.96 o 
   6   0   2      129.45      128.02     15.62 o 
   7   0   2       32.42       25.85     14.10 o 
   8   0   2     1009.66      982.64     66.40 o 
   9   0   2      124.17      118.91     18.09 o 
  -9   1   2     1559.68     1630.88     82.57 o 
  -8   1   2      567.80      639.41     41.31 o 
  -7   1   2        0.49        0.81      3.48 o 
  -6   1   2     1038.86     1062.05     30.04 o 
  -5   1   2     1170.36     1260.19     36.32 o 
  -4   1   2       10.45       11.03      2.21 o 
  -3   1   2      427.97      397.07     17.16 o 
  -2   1   2      319.42      290.43      5.26 o 
   1   1   2      185.89      173.27      6.60 o 
   2   1   2      118.30      136.13      6.34 o 
   3   1   2     1236.35     1079.39     28.80 o 
   4   1   2      196.63      245.45     15.57 o 
   5   1   2      329.13      382.27     22.81 o 
   6   1   2     1427.77     1473.37     47.53 o 
   7   1   2       34.25       27.35     18.43 o 
   8   1   2      484.15      458.90     50.58 o 
   9   1   2      514.01      482.62     52.90 o 
 -10   2   2       85.43       84.08     29.37 o 
  -9   2   2       30.39       36.17     14.71 o 
  -8   2   2     1459.75     1499.80     60.89 o 
  -7   2   2       91.25       94.44     10.81 o 
  -6   2   2      254.86      267.63     11.45 o 
  -5   2   2      646.45      657.75     35.21 o 
  -4   2   2     1457.52     1607.58     25.14 o 
  -3   2   2      512.65      597.12      9.02 o 
  -2   2   2      514.88      441.98      6.29 o 
   0   2   2      931.50      874.75     11.28 o 
   1   2   2      244.06      168.59      6.62 o 
   2   2   2      419.02      409.13     44.10 o 
   4   2   2      869.04      901.42     31.06 o 
   5   2   2        2.41        3.53      6.34 o 
   6   2   2     1111.24     1123.54     63.45 o 
   7   2   2      127.96      117.60     18.14 o 
   8   2   2       11.87       12.27     15.66 o 
 -10   3   2       26.84       31.01     14.31 o 
  -9   3   2        5.65        5.88     10.05 o 
  -8   3   2      556.34      458.15    127.29 o 
  -7   3   2       22.58       23.50      7.55 o 
  -6   3   2       25.62       19.12      5.33 o 
  -5   3   2      545.88      534.13     12.23 o 
  -4   3   2     1272.07     1281.30     18.77 o 
  -3   3   2       68.93       56.29      3.01 o 
  -2   3   2      643.28      558.45     14.46 o 
  -1   3   2       10.01        9.70      2.29 o 
   0   3   2      580.78      572.17     14.44 o 
   2   3   2        0.45        1.17      4.96 o 
   3   3   2      307.72      269.26     16.15 o 
   4   3   2     1958.69     1981.37     54.30 o 
   5   3   2        1.83        1.20      5.75 o 
   6   3   2      133.98      140.77     20.82 o 
   7   3   2      562.37      575.40     37.91 o 
   8   3   2       67.80       63.61     16.79 o 
  -9   4   2        0.87        1.01      8.76 o 
  -8   4   2        6.85        6.16      4.90 o 
  -7   4   2        3.67        7.81      5.70 o 
  -6   4   2        6.39        5.01      3.07 o 
  -5   4   2      559.90      598.79     16.75 o 
  -4   4   2      428.97      463.66     12.07 o 
  -3   4   2      190.21      199.77     16.40 o 
  -1   4   2      964.57      889.19     17.88 o 
   0   4   2       15.24       32.55      5.04 o 
   1   4   2     3905.38     4073.86     68.14 o 
   2   4   2     2171.21     2400.42     63.26 o 
   3   4   2        1.40        0.99      5.46 o 
   4   4   2      693.25      698.17     31.08 o 
   5   4   2      782.63      775.90     48.22 o 
   6   4   2       20.67       11.37     11.85 o 
   7   4   2       85.56       89.64     16.69 o 
  -8   5   2       78.82       68.65     14.83 o 
  -7   5   2       63.78       74.66      9.01 o 
  -6   5   2       65.30       64.22      6.81 o 
  -5   5   2      105.41      107.80     14.46 o 
  -4   5   2     1135.31     1135.43     44.31 o 
  -3   5   2       35.79       22.92      8.46 o 
  -2   5   2      199.97      213.25      7.00 o 
  -1   5   2     3692.92     3701.37     69.57 o 
   0   5   2       70.12       74.94      6.25 o 
   1   5   2        2.32       -0.56      4.99 o 
   2   5   2      817.23      813.70     31.69 o 
   3   5   2       83.41       79.68     11.72 o 
   4   5   2      182.23      204.53     20.02 o 
   5   5   2      755.33      753.89     52.52 o 
   6   5   2      180.58      181.53     32.23 o 
   7   5   2        9.13        5.95     11.53 o 
  -8   6   2       35.45       25.07     10.17 o 
  -7   6   2        3.47        2.92      7.15 o 
  -6   6   2      563.07      572.77     33.67 o 
  -5   6   2      143.30      123.62     19.77 o 
  -4   6   2      291.97      287.47     22.85 o 
  -3   6   2     1361.02     1526.19     59.45 o 
  -2   6   2       62.50       54.43      5.09 o 
  -1   6   2     1673.47     1675.33     31.96 o 
   0   6   2      197.58      182.25     12.57 o 
   1   6   2       93.17       81.10     10.62 o 
   2   6   2        4.92        2.74      5.73 o 
   3   6   2      353.04      345.63     22.46 o 
   4   6   2        0.03        1.21      4.92 o 
   5   6   2       69.10       56.77     23.84 o 
   6   6   2       33.76       37.80     12.58 o 
  -9   7   2       20.54       28.27     10.91 o 
  -8   7   2      300.50      286.66     30.26 o 
  -7   7   2        7.88       10.53      8.50 o 
  -6   7   2      511.27      467.06     44.20 o 
  -5   7   2      316.92      316.96     27.27 o 
  -4   7   2        6.83        2.24      7.87 o 
  -3   7   2      811.44      810.52     45.56 o 
  -2   7   2       55.15       51.30      4.27 o 
  -1   7   2       22.44       20.09      4.73 o 
   0   7   2      917.28      914.19     49.71 o 
   1   7   2      105.84      112.40     14.57 o 
   2   7   2       45.88       38.55      9.38 o 
   3   7   2      107.33      101.35     19.98 o 
   4   7   2       70.90       64.43     17.20 o 
   5   7   2      163.75      150.92     22.86 o 
  -8   8   2      368.46      343.47     32.22 o 
  -7   8   2       31.47       37.39     12.50 o 
  -6   8   2        5.56        2.71      9.64 o 
  -5   8   2     1179.09     1181.20     55.27 o 
  -4   8   2       30.39       23.32     12.06 o 
  -3   8   2      185.90      176.13     22.75 o 
  -2   8   2      226.39      247.72     12.62 o 
  -1   8   2      722.35      677.93     49.35 o 
   0   8   2       22.90       24.12      8.07 o 
   1   8   2      465.15      451.28     38.25 o 
   2   8   2      210.88      187.00     27.01 o 
   3   8   2       17.26       16.68     16.99 o 
   4   8   2      127.03      132.37     23.98 o 
  -8   9   2       16.73       21.12     13.29 o 
  -7   9   2      198.31      190.63     25.82 o 
  -6   9   2      150.92      124.07     22.33 o 
  -5   9   2       22.30       26.09     18.18 o 
  -4   9   2       35.86       35.54     14.05 o 
  -3   9   2        5.54        8.50     12.90 o 
  -2   9   2       53.81       46.15     17.29 o 
  -1   9   2      228.28      221.98     33.78 o 
   0   9   2      626.41      627.43     35.60 o 
   1   9   2      238.05      242.21     22.06 o 
   2   9   2      101.67       91.74     15.50 o 
   3   9   2        2.99        1.52      7.13 o 
  -6  10   2       39.23       37.74     16.79 o 
  -5  10   2        5.54        7.35     14.00 o 
  -4  10   2       76.25       76.67     18.46 o 
  -3  10   2      307.34      317.26     36.50 o 
  -2  10   2       42.39       40.06     18.72 o 
  -1  10   2       22.67       24.19     13.97 o 
   0  10   2       10.79        9.91     10.45 o 
   1  10   2      120.61      117.11     24.50 o 
  -4  11   2       40.38       37.96     15.78 o 
  -3  11   2      397.10      414.57     59.30 o 
  -2  11   2      217.34      220.34     32.56 o 
   0 -11   3        9.64       13.16     12.31 o 
   1 -11   3       19.10       20.03     14.53 o 
   2 -11   3      128.54      121.35     25.63 o 
   3 -11   3      257.11      261.84     46.53 o 
   4 -11   3        2.53        2.23     13.20 o 
   5 -11   3      165.18      165.02     32.66 o 
  -2 -10   3      207.85      218.29     27.04 o 
  -1 -10   3        0.30        1.05      4.94 o 
   0 -10   3       13.94       15.78      8.89 o 
   1 -10   3       44.53       44.89     10.53 o 
   2 -10   3        3.37        3.05     11.66 o 
   3 -10   3       76.21       73.28     19.27 o 
   4 -10   3        1.05        1.76      9.96 o 
   5 -10   3      122.78      113.99     24.50 o 
   6 -10   3        2.29        0.94     12.02 o 
   7 -10   3       97.20       97.23     25.84 o 
  -4  -9   3      129.70      128.24     18.81 o 
  -3  -9   3      113.26      115.77     19.45 o 
  -2  -9   3       48.20       40.26     12.70 o 
  -1  -9   3        9.08        7.07      8.00 o 
   0  -9   3      304.27      303.00     22.08 o 
   1  -9   3      709.87      719.45     31.85 o 
   2  -9   3      288.21      281.08     19.91 o 
   3  -9   3        1.38        0.77      2.44 o 
   4  -9   3       52.23       44.96     17.42 o 
   5  -9   3      136.60      132.05     25.56 o 
   6  -9   3      317.99      311.93     37.40 o 
   7  -9   3      139.23      135.06     26.59 o 
   8  -9   3       11.42       15.08     15.12 o 
  -5  -8   3       69.63       67.24     14.45 o 
  -4  -8   3      164.89      189.26     21.93 o 
  -3  -8   3       22.75       18.99      8.74 o 
  -2  -8   3      135.79      124.73     16.43 o 
  -1  -8   3      267.03      257.21     20.50 o 
   0  -8   3       32.87       36.49      9.03 o 
   1  -8   3     1075.83     1186.88     90.94 o 
   2  -8   3      294.70      299.01     19.42 o 
   3  -8   3        3.71        5.79      4.80 o 
   4  -8   3      240.23      219.13     15.55 o 
   5  -8   3      833.31      877.29     56.98 o 
   6  -8   3       59.17       43.66     16.49 o 
   7  -8   3        1.02        1.78     11.06 o 
   8  -8   3        1.02        1.30     13.28 o 
  -6  -7   3      235.16      246.80     24.11 o 
  -5  -7   3       12.21       10.50     10.17 o 
  -4  -7   3       19.84       24.26      9.03 o 
  -3  -7   3       13.82        9.85      7.44 o 
  -2  -7   3        8.76        8.17      7.16 o 
  -1  -7   3      874.88      877.58     35.86 o 
   0  -7   3      669.47      698.40     29.23 o 
   1  -7   3       30.06       33.61      8.11 o 
   2  -7   3      678.64      672.01     26.70 o 
   3  -7   3      163.25      149.83     12.73 o 
   4  -7   3      160.97      173.31     12.47 o 
   5  -7   3     1522.03     1538.10     35.20 o 
   6  -7   3      829.27      808.78     27.57 o 
   7  -7   3        4.98        7.42      6.44 o 
   8  -7   3       64.51       65.02     20.77 o 
   9  -7   3        1.32        1.72      9.99 o 
  -6  -6   3      250.17      256.50     22.73 o 
  -5  -6   3       24.18       19.56      7.62 o 
  -4  -6   3        1.41        2.15      4.53 o 
  -3  -6   3      360.87      394.66     24.05 o 
  -2  -6   3      187.51      175.05     15.70 o 
  -1  -6   3       17.85       19.86      8.18 o 
   0  -6   3      325.63      341.46     18.71 o 
   1  -6   3       49.60       65.37      9.07 o 
   2  -6   3      893.50      797.49     26.04 o 
   3  -6   3     1586.21     1512.80     70.42 o 
   4  -6   3       54.61       57.27      8.42 o 
   5  -6   3      185.74      197.61     14.17 o 
   6  -6   3      320.57      345.10     19.99 o 
   7  -6   3      124.80      120.29     13.68 o 
   8  -6   3      123.45      119.67     13.96 o 
   9  -6   3      364.87      367.30     58.71 o 
  -7  -5   3      177.49      178.36     39.48 o 
  -6  -5   3      153.16      154.15     18.24 o 
  -5  -5   3       84.07       83.21     12.04 o 
  -4  -5   3       27.63       25.36      7.61 o 
  -3  -5   3     2195.07     2234.82     58.13 o 
  -2  -5   3      987.30     1076.98     33.19 o 
  -1  -5   3        1.87        1.79      4.37 o 
   0  -5   3      960.19      914.78     27.59 o 
   1  -5   3      555.03      524.10     19.64 o 
   2  -5   3        7.27       16.67      3.88 o 
   3  -5   3     1159.07     1178.10     24.18 o 
   4  -5   3        0.69        1.57      4.89 o 
   5  -5   3       26.48       25.66      7.43 o 
   6  -5   3       22.79       25.08      9.50 o 
   7  -5   3      438.32      438.59     25.84 o 
   8  -5   3       71.06       60.93     10.92 o 
   9  -5   3      100.75      108.13     15.30 o 
  -8  -4   3      203.73      200.89     46.87 o 
  -7  -4   3       20.79       16.51     15.23 o 
  -6  -4   3      193.35      199.52     17.18 o 
  -5  -4   3      924.76      934.02     31.69 o 
  -4  -4   3      659.31      643.56     26.06 o 
  -3  -4   3      326.92      369.21     17.64 o 
  -1  -4   3      664.31      701.37     17.79 o 
   0  -4   3        5.09        2.44      2.17 o 
   1  -4   3     2907.09     2852.67    105.62 o 
   2  -4   3      107.06       95.69      6.83 o 
   3  -4   3        8.14       12.10      3.80 o 
   4  -4   3      485.09      494.43     23.13 o 
   5  -4   3      343.99      341.80     18.51 o 
   6  -4   3      184.74      178.36     14.41 o 
   7  -4   3      806.96      845.49     48.00 o 
   8  -4   3        0.80        0.44      6.41 o 
   9  -4   3      380.98      392.94     26.31 o 
  -8  -3   3        0.37        2.33     13.79 o 
  -7  -3   3      267.08      270.89     19.61 o 
  -6  -3   3       78.98       89.19     12.93 o 
  -5  -3   3      537.33      537.89     23.07 o 
  -4  -3   3      797.60      781.39     19.31 o 
  -3  -3   3       58.21       62.33      5.63 o 
  -2  -3   3     2702.36     2774.99     56.02 o 
   0  -3   3       34.26       56.91      8.84 o 
   1  -3   3      358.47      362.51      8.83 o 
   2  -3   3     1020.77     1053.41     27.78 o 
   3  -3   3      453.77      494.77     14.39 o 
   4  -3   3      724.13      660.59     22.57 o 
   5  -3   3      960.10      888.45     29.82 o 
   6  -3   3       96.43       90.03     11.95 o 
   7  -3   3      363.56      362.72     26.78 o 
   8  -3   3       60.26       54.17     11.85 o 
   9  -3   3      262.99      259.43     22.06 o 
  -9  -2   3        3.71        2.51     14.25 o 
  -8  -2   3       33.30       38.07     24.20 o 
  -7  -2   3      679.30      725.63     55.25 o 
  -6  -2   3     1445.67     1556.90     35.71 o 
  -5  -2   3        0.64        1.69      2.98 o 
  -4  -2   3      504.19      524.48     13.33 o 
  -3  -2   3       48.71       46.74      4.10 o 
  -2  -2   3      787.81      882.62     16.08 o 
  -1  -2   3     1946.40     1822.85     79.69 o 
   0  -2   3     1200.03     1188.08     21.97 o 
   1  -2   3        7.57        7.26      2.10 o 
   2  -2   3      745.39      687.23     21.86 o 
   3  -2   3      287.81      324.08     23.10 o 
   4  -2   3        1.58        3.27     12.22 o 
   5  -2   3     1111.76     1231.41     35.94 o 
   6  -2   3       28.47       21.67      9.30 o 
   7  -2   3     1631.74     1615.02     83.32 o 
   8  -2   3      260.22      249.80     20.88 o 
   9  -2   3       99.01      100.07     15.18 o 
  -9  -1   3      656.22      675.39     88.76 o 
  -8  -1   3       95.99      107.92     26.94 o 
  -7  -1   3      156.19      149.96     12.39 o 
  -6  -1   3      845.53      812.37     38.30 o 
  -5  -1   3       76.06       61.82      6.05 o 
  -4  -1   3     1236.34     1248.50     19.65 o 
  -3  -1   3     2291.11     2141.22     83.31 o 
  -2  -1   3       52.48       49.67      4.75 o 
  -1  -1   3      163.56      166.37      4.60 o 
   3  -1   3      345.75      251.16     13.11 o 
   4  -1   3        9.54        9.99     13.06 o 
   5  -1   3     1957.03     2055.43     66.87 o 
   6  -1   3       29.31        7.92     10.67 o 
   7  -1   3      254.21      242.18     19.80 o 
   8  -1   3      680.17      661.76     38.45 o 
   9  -1   3      182.64      178.24     23.78 o 
  -9   0   3      957.04     1049.54     73.42 o 
  -8   0   3      741.74      776.05     57.45 o 
  -7   0   3        0.16        0.74      3.01 o 
  -6   0   3      335.09      354.62     11.20 o 
  -5   0   3     2208.00     2209.37     48.44 o 
  -4   0   3      188.44      196.95      8.25 o 
  -3   0   3      787.83      789.10     19.41 o 
  -2   0   3       62.46       74.48      5.77 o 
  -1   0   3       69.17       68.55      3.09 o 
   0   0   3      950.83      915.29     13.81 o 
   1   0   3       37.08       29.30      3.37 o 
   2   0   3      677.06      654.06     16.11 o 
   4   0   3        5.47        5.96      5.07 o 
   5   0   3     1072.46     1016.10     36.01 o 
   6   0   3      526.65      539.16     27.20 o 
   7   0   3      110.89      109.23     22.43 o 
   8   0   3      103.34       96.29     29.84 o 
   9   0   3      137.77      138.12     22.46 o 
  -9   1   3       74.86       60.65     22.80 o 
  -8   1   3        1.15        1.12      7.53 o 
  -7   1   3        6.33        6.71      4.48 o 
  -6   1   3      554.34      554.68     15.07 o 
  -5   1   3     1722.75     1705.78     28.04 o 
  -4   1   3     2668.16     2737.32     49.34 o 
  -3   1   3        9.90        5.02      1.21 o 
  -2   1   3      470.47      465.31      6.48 o 
  -1   1   3        0.51        0.60      1.37 o 
   0   1   3       12.47        7.35      1.94 o 
   1   1   3     1049.29     1129.24     22.30 o 
   2   1   3       51.32       73.57      8.36 o 
   3   1   3     2865.02     2938.87     66.73 o 
   4   1   3      286.38      266.58     17.15 o 
   5   1   3       27.11       18.29      9.04 o 
   6   1   3      435.17      444.23     26.24 o 
   7   1   3       69.13       75.73     21.25 o 
   8   1   3       24.84       13.12     14.62 o 
 -10   2   3       76.80       83.99     21.35 o 
  -9   2   3      192.94      181.05     26.17 o 
  -8   2   3        6.02        4.66      7.59 o 
  -7   2   3      158.50      145.10     12.24 o 
  -6   2   3      159.34      155.03      7.96 o 
  -5   2   3       15.83        9.76      7.27 o 
  -4   2   3       25.54       37.49      3.19 o 
  -3   2   3       34.67       45.19      3.23 o 
  -1   2   3        9.97       10.42      2.25 o 
   0   2   3      158.57      162.28      5.96 o 
   2   2   3      269.38      218.66     13.13 o 
   3   2   3      352.91      345.87     18.98 o 
   4   2   3      847.75      861.21     53.28 o 
   5   2   3      284.66      260.50     19.60 o 
   6   2   3       22.72       22.58     10.31 o 
   7   2   3      590.97      590.17     38.89 o 
   8   2   3       32.22       11.33     13.32 o 
  -9   3   3      102.29       87.84     17.45 o 
  -8   3   3        1.79        2.48      4.16 o 
  -7   3   3      345.13      342.57     16.14 o 
  -6   3   3      553.97      504.28     20.36 o 
  -5   3   3       37.95       31.90      3.55 o 
  -4   3   3       37.54       27.71      2.94 o 
  -3   3   3       79.47       62.06      3.73 o 
  -2   3   3      786.79      798.87     10.31 o 
  -1   3   3      445.34      444.44      8.74 o 
   0   3   3      461.39      526.01     19.19 o 
   1   3   3       90.10       74.41      9.67 o 
   2   3   3      688.28      745.17     25.92 o 
   3   3   3        2.86        5.54      9.16 o 
   4   3   3      410.24      404.22     23.35 o 
   5   3   3      961.67      927.45     55.28 o 
   6   3   3      276.71      253.29     23.05 o 
   7   3   3      102.30      106.27     17.24 o 
  -8   4   3      746.78      726.41     36.41 o 
  -7   4   3      107.55      113.50     10.27 o 
  -6   4   3        8.94       12.74      3.26 o 
  -5   4   3      260.97      259.67      8.85 o 
  -4   4   3      847.97      947.70     26.90 o 
  -3   4   3        3.06        3.46      3.18 o 
  -2   4   3      125.82      116.09      5.45 o 
  -1   4   3      883.67      839.33     16.69 o 
   0   4   3      822.81      721.02     17.71 o 
   1   4   3      531.96      573.73     22.51 o 
   2   4   3        6.94        4.83      9.51 o 
   3   4   3      459.76      394.64     22.08 o 
   4   4   3       17.23       17.69      8.83 o 
   5   4   3      243.87      229.87     21.56 o 
   6   4   3      136.49      116.87     18.05 o 
   7   4   3      151.71      139.61     21.79 o 
  -8   5   3      283.79      273.02     22.91 o 
  -7   5   3        0.73        3.26      4.46 o 
  -6   5   3      753.27      716.35     17.84 o 
  -5   5   3      282.73      260.40     19.84 o 
  -4   5   3       71.07       90.56     13.46 o 
  -3   5   3       72.43       67.99     11.42 o 
  -2   5   3      593.99      638.84     12.46 o 
  -1   5   3       97.85      108.61      6.69 o 
   0   5   3      265.95      256.55     14.71 o 
   1   5   3      181.62      205.15     15.37 o 
   2   5   3        3.70        1.52      5.43 o 
   3   5   3     1055.45     1091.27     38.40 o 
   4   5   3      137.23      141.61     16.83 o 
   5   5   3       30.94       36.20     16.04 o 
   6   5   3       89.46       86.18     16.02 o 
  -8   6   3      103.62      126.78     17.22 o 
  -7   6   3      499.31      447.24     30.44 o 
  -6   6   3      361.72      347.49     26.53 o 
  -5   6   3        2.86        4.14      6.06 o 
  -4   6   3      371.17      408.43     27.72 o 
  -3   6   3      164.44      179.35     20.74 o 
  -2   6   3     1017.22      981.07     19.14 o 
  -1   6   3      384.76      371.96     13.38 o 
   0   6   3      406.74      439.15     21.13 o 
   1   6   3     1102.60     1041.15     36.05 o 
   2   6   3        0.24        0.42      4.88 o 
   3   6   3      200.05      210.94     19.45 o 
   4   6   3      510.67      504.74     32.42 o 
   5   6   3       28.57       28.88     13.49 o 
  -8   7   3      141.76      127.71     19.27 o 
  -7   7   3      152.18      137.60     18.81 o 
  -6   7   3      444.56      432.25     31.87 o 
  -5   7   3      165.53      159.56     21.44 o 
  -4   7   3      357.26      355.17     28.28 o 
  -3   7   3      277.62      279.48     24.88 o 
  -2   7   3       96.70       98.20      5.87 o 
  -1   7   3      999.82     1081.22     29.18 o 
   0   7   3       51.23       46.42      8.58 o 
   1   7   3      942.77      962.59     54.68 o 
   2   7   3      301.96      289.36     21.67 o 
   3   7   3        1.04        0.96      7.01 o 
   4   7   3       97.37       96.78     16.32 o 
   5   7   3      334.86      350.34     31.53 o 
  -8   8   3        3.72        8.31      8.04 o 
  -7   8   3       16.36       10.32     12.03 o 
  -6   8   3      200.71      183.82     23.01 o 
  -5   8   3        0.04        0.78      5.41 o 
  -4   8   3      631.20      603.33     40.61 o 
  -3   8   3      274.72      264.94     27.04 o 
  -2   8   3       69.17       64.24     16.11 o 
  -1   8   3      211.88      211.97     20.39 o 
   0   8   3       67.53       62.35     11.79 o 
   1   8   3      212.67      228.54     19.22 o 
   2   8   3      149.61      140.24     18.37 o 
   3   8   3       57.10       64.93     13.97 o 
  -7   9   3       27.46       20.17     10.96 o 
  -6   9   3      188.17      199.18     29.31 o 
  -5   9   3      151.22      139.27     25.19 o 
  -4   9   3      211.14      212.02     25.87 o 
  -3   9   3      330.94      343.44     33.98 o 
  -2   9   3       20.67       18.10     12.39 o 
  -1   9   3       75.78       78.65     20.65 o 
   0   9   3      134.27      142.29     16.83 o 
   1   9   3        3.08        2.72      6.06 o 
   2   9   3        8.77        9.35      9.67 o 
  -6  10   3      160.58      147.47     30.11 o 
  -5  10   3       37.88       42.87     16.48 o 
  -4  10   3       35.92       35.81     18.54 o 
  -3  10   3     1025.44     1031.51     62.40 o 
  -2  10   3       96.46       91.05     21.09 o 
  -1  10   3      281.84      313.83     46.33 o 
   0  10   3      214.22      196.18     34.89 o 
   0 -11   4       92.50       81.73     20.26 o 
   1 -11   4       89.75       76.88     23.33 o 
   2 -11   4       13.13       11.39     17.64 o 
   3 -11   4        5.21        3.76     12.96 o 
   4 -11   4      283.73      304.65     48.45 o 
   5 -11   4        8.60        8.19     10.69 o 
  -2 -10   4      167.51      154.71     23.21 o 
  -1 -10   4       49.52       51.02     13.51 o 
   0 -10   4      331.43      335.42     25.96 o 
   1 -10   4      203.66      182.15     19.36 o 
   2 -10   4      660.92      654.35     37.48 o 
   3 -10   4      122.46      107.83     22.22 o 
   4 -10   4      443.10      479.11     50.85 o 
   5 -10   4       39.36       49.33     19.34 o 
   6 -10   4        1.97        2.18     12.01 o 
  -3  -9   4      138.75      131.84     22.84 o 
  -2  -9   4        1.97        1.45      8.11 o 
  -1  -9   4       73.02       73.01     13.25 o 
   0  -9   4       25.09       24.32      9.71 o 
   1  -9   4      531.71      532.17     30.31 o 
   2  -9   4      775.39      764.47     32.41 o 
   3  -9   4       14.72       12.58      7.87 o 
   4  -9   4      509.13      520.16     25.74 o 
   5  -9   4     1478.00     1528.36     87.54 o 
   6  -9   4      128.03      115.23     29.97 o 
   7  -9   4      120.63      107.78     27.65 o 
  -5  -8   4      100.62      102.14     18.27 o 
  -4  -8   4      220.88      225.29     22.23 o 
  -3  -8   4      101.80       92.35     14.50 o 
  -2  -8   4        0.04        0.46      5.44 o 
  -1  -8   4      161.08      169.39     16.99 o 
   0  -8   4     1513.46     1657.80     85.60 o 
   1  -8   4       19.19       15.54      6.96 o 
   2  -8   4      299.82      293.57     18.39 o 
   3  -8   4       49.94       60.75     11.04 o 
   4  -8   4      121.74      134.11     15.65 o 
   5  -8   4      801.41      791.62     29.04 o 
   6  -8   4      582.44      566.46     26.29 o 
   7  -8   4        7.63        6.12     11.48 o 
   8  -8   4      204.35      227.93     41.16 o 
  -6  -7   4      276.65      290.04     44.12 o 
  -5  -7   4      109.08      108.75     16.07 o 
  -4  -7   4       38.67       37.85     10.75 o 
  -3  -7   4      315.23      327.65     23.24 o 
  -2  -7   4        7.76       10.41      6.35 o 
  -1  -7   4      247.71      238.41     19.14 o 
   0  -7   4      982.16      995.09     36.42 o 
   1  -7   4       64.50       59.63     10.25 o 
   2  -7   4      120.33      127.23     13.76 o 
   3  -7   4      337.05      324.02     19.22 o 
   4  -7   4      495.58      495.70     22.24 o 
   5  -7   4       44.79       40.43      9.23 o 
   6  -7   4      498.18      515.19     24.62 o 
   7  -7   4       16.30       17.82      8.68 o 
   8  -7   4       28.09       30.33     15.99 o 
  -6  -6   4       89.16       93.30     26.63 o 
  -5  -6   4       24.65       21.80      8.40 o 
  -4  -6   4      184.95      178.45     16.08 o 
  -3  -6   4     2771.06     2782.65     72.70 o 
  -2  -6   4     3246.65     3246.49     67.71 o 
  -1  -6   4       18.44       16.68      6.35 o 
   0  -6   4      204.79      193.82     14.71 o 
   1  -6   4      103.72      108.01     10.89 o 
   2  -6   4      477.39      524.28     22.82 o 
   3  -6   4     1003.86      981.25     32.34 o 
   4  -6   4      287.28      264.79     16.27 o 
   5  -6   4        0.36        0.47      4.80 o 
   6  -6   4      178.20      195.23     18.99 o 
   7  -6   4       58.33       57.36     11.12 o 
   8  -6   4       29.70       19.86     10.90 o 
   9  -6   4      131.79      121.11     18.26 o 
  -7  -5   4      286.19      275.38     49.43 o 
  -6  -5   4       25.50       23.61      7.51 o 
  -5  -5   4       66.21       63.48     11.18 o 
  -4  -5   4       68.67       73.52     11.46 o 
  -3  -5   4       13.84       14.00      6.20 o 
  -2  -5   4     3446.27     3464.08     88.48 o 
  -1  -5   4       39.78       46.17      7.53 o 
   0  -5   4       46.12       47.93      7.89 o 
   1  -5   4     1924.55     1863.47     52.91 o 
   3  -5   4        0.16        0.32      5.02 o 
   4  -5   4      995.65     1049.21     38.37 o 
   5  -5   4       44.26       46.57      9.87 o 
   6  -5   4       68.60       56.50     12.22 o 
   7  -5   4      320.66      330.88     22.32 o 
   8  -5   4       13.66       12.02      7.79 o 
   9  -5   4      103.49      103.94     15.38 o 
  -8  -4   4        6.53        9.44     17.37 o 
  -7  -4   4      199.88      192.34     32.81 o 
  -6  -4   4        2.63        3.08      5.82 o 
  -5  -4   4      120.05      117.14     12.52 o 
  -4  -4   4     1683.41     1692.70     46.11 o 
  -3  -4   4      774.31      822.40     27.01 o 
  -2  -4   4      618.70      619.86     17.66 o 
  -1  -4   4       35.40       39.43      5.15 o 
   0  -4   4      368.06      368.40     16.24 o 
   1  -4   4      586.38      550.66     37.75 o 
   2  -4   4     1782.44     1876.09     41.09 o 
   3  -4   4      774.83      883.24     28.28 o 
   4  -4   4      447.22      506.57     21.48 o 
   5  -4   4       15.47       16.51      6.98 o 
   6  -4   4       65.26       45.30      9.51 o 
   7  -4   4      127.35      126.47     14.56 o 
   8  -4   4      226.12      232.62     20.96 o 
   9  -4   4       91.75       82.60     13.71 o 
  -8  -3   4        3.66        3.19     20.30 o 
  -7  -3   4       85.33       68.12     22.86 o 
  -6  -3   4      489.54      478.20     30.75 o 
  -5  -3   4       13.95       12.36      3.92 o 
  -4  -3   4      491.77      475.05     14.64 o 
  -3  -3   4      413.39      421.26     12.72 o 
  -2  -3   4      608.71      614.16     15.32 o 
  -1  -3   4     1183.39     1155.46     30.55 o 
   1  -3   4       43.47       52.62      4.74 o 
   2  -3   4       49.83       32.17      6.33 o 
   3  -3   4        1.68        9.23      5.80 o 
   4  -3   4       45.25       41.49      8.29 o 
   5  -3   4      199.12      217.57     16.04 o 
   6  -3   4       55.93       63.87     11.60 o 
   7  -3   4      223.44      192.61     18.07 o 
   8  -3   4      116.79      108.65     15.81 o 
   9  -3   4       30.88       34.86     12.26 o 
  -9  -2   4       61.01       51.57     22.69 o 
  -8  -2   4        0.97        0.95      6.10 o 
  -7  -2   4        4.20        2.50     15.68 o 
  -6  -2   4     1909.98     1877.64     38.48 o 
  -5  -2   4      316.19      310.86     10.37 o 
  -4  -2   4        0.64        0.29      1.58 o 
  -3  -2   4      333.97      318.93      8.80 o 
  -2  -2   4     1260.80     1357.26     15.55 o 
  -1  -2   4      204.48      229.06      6.89 o 
   0  -2   4      964.01     1013.46     29.74 o 
   1  -2   4        5.31        0.62      2.25 o 
   2  -2   4     1159.85     1376.77     26.66 o 
   3  -2   4      163.61      164.26     11.97 o 
   4  -2   4      349.44      337.46     17.96 o 
   5  -2   4      509.45      543.97     24.99 o 
   6  -2   4      207.93      223.27     18.77 o 
   7  -2   4       22.60       20.25      9.04 o 
   8  -2   4        1.21        1.29      3.47 o 
   9  -2   4      137.30      132.19     21.10 o 
  -9  -1   4       41.91       29.97     19.72 o 
  -8  -1   4       84.42       80.31     28.29 o 
  -7  -1   4       53.16       51.19     18.87 o 
  -6  -1   4       71.42       74.30      6.32 o 
  -5  -1   4      375.69      372.19      8.88 o 
  -4  -1   4      129.38      126.46      5.58 o 
  -3  -1   4      889.67      899.50     38.24 o 
  -1  -1   4      933.57      875.01     20.41 o 
   0  -1   4      332.13      349.88     14.74 o 
   2  -1   4       25.22       10.36     12.24 o 
   4  -1   4      598.46      536.91     22.54 o 
   5  -1   4        1.22        2.34      7.01 o 
   6  -1   4      168.15      157.79     16.61 o 
   7  -1   4      247.24      145.05    107.26 o 
   8  -1   4      223.33      199.57     22.91 o 
   9  -1   4      138.41      154.48     22.69 o 
  -9   0   4      354.85      363.48     42.96 o 
  -8   0   4      213.43      255.90     34.01 o 
  -7   0   4      139.57      149.61     27.02 o 
  -6   0   4      128.09      125.29      4.53 o 
  -5   0   4        1.64        1.46      9.04 o 
  -4   0   4     1805.57     1827.10     60.79 o 
  -3   0   4        9.38        4.79      3.31 o 
  -1   0   4      226.77      175.56      5.27 o 
   0   0   4      231.85      255.62      7.15 o 
   1   0   4       44.02       36.77      3.87 o 
   2   0   4     1780.17     1885.83     77.14 o 
   3   0   4      510.57      584.68     22.46 o 
   4   0   4      200.75      208.35     18.35 o 
   5   0   4      265.44      303.20     19.72 o 
   6   0   4       58.32       22.18     26.31 o 
   7   0   4      222.85      229.84     31.67 o 
   8   0   4      213.07      221.78     37.43 o 
  -9   1   4      338.57      383.17     40.75 o 
  -8   1   4       62.70       62.42     19.58 o 
  -7   1   4      184.27      184.38     23.44 o 
  -6   1   4      341.35      314.34      8.00 o 
  -5   1   4       33.55       36.64      2.09 o 
  -4   1   4      783.73      800.78     18.03 o 
  -3   1   4       10.54        8.46      1.48 o 
  -2   1   4      235.87      269.59      5.95 o 
   1   1   4      156.71      176.87      8.59 o 
   2   1   4      402.82      342.59     17.68 o 
   3   1   4      102.59       88.79     11.07 o 
   4   1   4      447.45      437.19     23.37 o 
   5   1   4      156.72      144.00     15.96 o 
   6   1   4      270.94      262.84     21.54 o 
   7   1   4      977.97     1053.57     70.19 o 
   8   1   4      140.54      142.19     31.27 o 
  -9   2   4      232.88      253.99     30.51 o 
  -8   2   4        5.84        9.56     10.51 o 
  -7   2   4      193.17      178.07     10.01 o 
  -6   2   4     1698.37     1720.94     27.24 o 
  -5   2   4       40.02       12.55      8.12 o 
  -4   2   4        2.53        3.02      1.84 o 
  -3   2   4     2185.62     2128.15     52.68 o 
  -2   2   4      127.07      140.70      5.23 o 
  -1   2   4        5.60        2.15      2.05 o 
   1   2   4      124.29      126.36     10.37 o 
   2   2   4      869.21      766.45     25.53 o 
   3   2   4      243.66      246.63     16.62 o 
   4   2   4      202.88      223.50     17.60 o 
   5   2   4      281.70      311.14     22.16 o 
   6   2   4      559.90      578.78     32.57 o 
   7   2   4      382.74      383.03     31.50 o 
   8   2   4      235.09      211.92     41.26 o 
  -9   3   4       35.29       35.95     13.67 o 
  -8   3   4      289.57      300.97     29.90 o 
  -7   3   4      185.31      174.31     11.03 o 
  -6   3   4      506.85      544.49     14.38 o 
  -5   3   4      859.44     1013.39     18.01 o 
  -4   3   4        0.16        0.32      1.13 o 
  -3   3   4     1295.49     1268.25     23.41 o 
  -2   3   4     2615.38     2611.39     44.85 o 
  -1   3   4       10.13       20.16      4.04 o 
   0   3   4      695.74      729.99     18.21 o 
   1   3   4      486.26      604.99     27.56 o 
   2   3   4      126.92      144.18     12.76 o 
   3   3   4      148.85      168.95     14.85 o 
   4   3   4     1002.94     1064.21     40.23 o 
   5   3   4       31.87       33.47     11.03 o 
   6   3   4        9.74       11.03     13.10 o 
   7   3   4       11.08        9.48     11.07 o 
  -8   4   4      527.48      543.79     34.45 o 
  -7   4   4       83.38       86.11      8.91 o 
  -6   4   4       53.75       56.42      8.61 o 
  -5   4   4     1432.45     1534.53     27.13 o 
  -4   4   4      858.46      847.59     32.70 o 
  -3   4   4       33.58       35.62      3.38 o 
  -2   4   4     2581.92     2651.84    129.06 o 
  -1   4   4      495.64      541.50     14.05 o 
   0   4   4      748.36      670.65     22.44 o 
   1   4   4        1.83        2.74      5.00 o 
   2   4   4      149.28      122.17     13.64 o 
   3   4   4     1212.04     1289.49     43.77 o 
   4   4   4      514.62      502.77     35.19 o 
   5   4   4       33.22       31.38     12.45 o 
   6   4   4       17.91       20.76     12.55 o 
   7   4   4      176.77      184.31     24.09 o 
  -7   5   4     1096.92     1078.20     39.09 o 
  -6   5   4       15.25       19.43      6.58 o 
  -5   5   4      256.03      247.69     19.07 o 
  -4   5   4     1494.65     1615.59     57.09 o 
  -3   5   4        2.83        5.63      2.55 o 
  -2   5   4     1743.71     1756.33     35.85 o 
  -1   5   4      650.09      663.73     16.97 o 
   0   5   4       58.59       67.82      8.87 o 
   1   5   4        1.43        2.12      3.66 o 
   2   5   4      197.44      204.59     18.34 o 
   3   5   4      417.26      445.61     32.19 o 
   4   5   4      998.37     1018.10     44.47 o 
   5   5   4        0.53       -0.01      6.80 o 
   6   5   4      148.76      149.85     22.54 o 
  -7   6   4      280.43      275.24     22.92 o 
  -6   6   4      894.45      910.29     68.33 o 
  -5   6   4       16.79       19.18      8.82 o 
  -4   6   4      705.63      752.65     38.28 o 
  -3   6   4       87.85       94.46     14.33 o 
  -2   6   4       17.38       21.21      3.51 o 
  -1   6   4      148.76      150.16      8.87 o 
   0   6   4       41.74       33.55      8.38 o 
   1   6   4      273.08      293.83     19.63 o 
   2   6   4      502.62      508.92     35.37 o 
   3   6   4       23.56       21.52     10.67 o 
   4   6   4      213.03      210.25     23.15 o 
   5   6   4      665.71      717.57     64.69 o 
  -7   7   4        0.40        0.47      5.21 o 
  -6   7   4      230.56      245.22     23.88 o 
  -5   7   4       33.93       24.76     12.95 o 
  -4   7   4      761.59      812.95     64.36 o 
  -3   7   4      144.13      141.91     19.05 o 
  -2   7   4      147.49      148.21      9.48 o 
  -1   7   4      194.42      174.31     13.24 o 
   0   7   4      390.65      425.09     28.70 o 
   1   7   4       91.86       84.91     13.29 o 
   2   7   4      202.38      196.44     19.14 o 
   3   7   4       13.05       16.37      9.71 o 
   4   7   4       27.52       29.73     12.27 o 
  -7   8   4        2.07        4.76      8.04 o 
  -6   8   4       88.46      100.80     17.21 o 
  -5   8   4       28.87       26.19     11.91 o 
  -4   8   4       96.10       95.08     17.45 o 
  -3   8   4        2.78        2.74     10.14 o 
  -2   8   4      273.44      285.76     28.89 o 
  -1   8   4      456.70      467.70     21.36 o 
   0   8   4     1659.77     1740.91     47.56 o 
   1   8   4      172.22      175.09     18.73 o 
   2   8   4        0.23        0.45      7.12 o 
   3   8   4      201.76      200.61     26.70 o 
  -7   9   4       19.83       14.77     10.28 o 
  -6   9   4      119.38      112.90     21.20 o 
  -5   9   4      150.36      163.58     22.48 o 
  -4   9   4      113.24      110.54     20.64 o 
  -3   9   4        1.17        3.69     14.21 o 
  -2   9   4      254.44      267.68     32.49 o 
  -1   9   4      292.80      263.77     33.18 o 
   0   9   4      229.50      202.58     29.11 o 
   1   9   4      438.81      444.40     61.47 o 
  -5  10   4       12.01        9.08     10.21 o 
  -4  10   4       69.92       69.42     26.50 o 
  -3  10   4        6.09        7.60     11.98 o 
  -2  10   4      588.93      623.89     77.68 o 
  -1  10   4      147.40      154.57     39.72 o 
   1 -11   5        1.84        0.96      8.73 o 
   2 -11   5       44.05       32.27     17.13 o 
   3 -11   5      108.08       95.28     23.53 o 
   4 -11   5     1408.92     1425.50    161.81 o 
  -2 -10   5       10.73       11.45      7.72 o 
  -1 -10   5      201.74      207.63     25.43 o 
   0 -10   5        6.66        9.66      8.49 o 
   1 -10   5        4.91        3.02      7.69 o 
   2 -10   5      438.66      455.60     31.19 o 
   3 -10   5      326.85      337.28     40.77 o 
   4 -10   5        6.02        7.38     16.80 o 
   5 -10   5      233.97      237.94     35.74 o 
   6 -10   5        3.03        3.87     16.84 o 
  -3  -9   5       93.10      102.31     15.79 o 
  -2  -9   5       11.58        7.72      9.45 o 
  -1  -9   5       20.72       19.13     10.41 o 
   0  -9   5       19.37       24.05     10.45 o 
   1  -9   5      155.26      147.87     16.34 o 
   2  -9   5      371.36      350.82     23.41 o 
   3  -9   5      206.42      197.00     16.71 o 
   4  -9   5      251.55      257.84     20.18 o 
   5  -9   5       14.73       11.73      8.35 o 
   6  -9   5      159.07      155.75     30.70 o 
   7  -9   5       23.75       21.40     15.68 o 
  -4  -8   5      238.95      180.73     19.84 o 
  -3  -8   5      236.41      210.71     21.15 o 
  -2  -8   5       62.99       56.61     11.52 o 
  -1  -8   5       20.59       21.22      9.32 o 
   0  -8   5      626.64      632.82     40.93 o 
   1  -8   5     1160.52     1177.24     64.31 o 
   2  -8   5        0.12        0.75      5.70 o 
   3  -8   5        4.14        5.63      6.20 o 
   4  -8   5        3.43        1.74      6.29 o 
   5  -8   5       27.84       32.00      9.14 o 
   6  -8   5      464.13      472.68     31.31 o 
   7  -8   5       53.54       62.01     20.50 o 
   8  -8   5        6.17        5.25      9.81 o 
  -5  -7   5       43.71       47.45     13.23 o 
  -4  -7   5      137.77      132.69     15.97 o 
  -3  -7   5       22.39       18.61      8.42 o 
  -2  -7   5        6.37        5.08      5.91 o 
  -1  -7   5      456.03      423.90     23.72 o 
   0  -7   5      562.08      523.98     26.96 o 
   1  -7   5      534.63      488.60     25.49 o 
   2  -7   5       86.10       63.78     10.71 o 
   3  -7   5      412.01      396.07     21.13 o 
   4  -7   5      359.40      347.78     20.57 o 
   5  -7   5       59.30       64.23     12.39 o 
   6  -7   5       10.46       11.40      7.91 o 
   7  -7   5       93.77       88.84     14.16 o 
   8  -7   5        1.82        1.08      4.67 o 
  -6  -6   5       27.10       25.71     30.08 o 
  -5  -6   5        7.58        4.82      6.19 o 
  -4  -6   5       49.49       49.61     10.57 o 
  -3  -6   5     2146.22     2153.60     58.48 o 
  -2  -6   5      280.55      277.41     17.87 o 
  -1  -6   5      457.60      468.84     23.64 o 
   0  -6   5       19.13       19.33      6.68 o 
   1  -6   5      117.73      117.12     15.03 o 
   2  -6   5      830.98      828.88     31.16 o 
   3  -6   5      138.12      143.47     13.84 o 
   4  -6   5      573.37      575.47     31.58 o 
   5  -6   5       34.54       37.40      8.99 o 
   6  -6   5       98.76       88.77     16.01 o 
   7  -6   5       25.99       33.19     10.06 o 
   8  -6   5       73.69       91.54     14.66 o 
  -7  -5   5       91.32       74.88     30.72 o 
  -6  -5   5       35.43       45.33     23.85 o 
  -5  -5   5       49.17       47.96      9.07 o 
  -4  -5   5       52.88       43.37      8.46 o 
  -3  -5   5     2387.43     2434.61     57.57 o 
  -2  -5   5        4.86        4.14      4.64 o 
  -1  -5   5       55.17       55.97      9.18 o 
   0  -5   5       32.88       34.03      8.36 o 
   1  -5   5       15.03       16.62      6.06 o 
   2  -5   5      468.61      459.44     20.97 o 
   3  -5   5      826.65      798.02     31.25 o 
   4  -5   5        1.55        3.84      6.15 o 
   5  -5   5      181.75      196.17     16.47 o 
   6  -5   5       65.47       75.84     11.31 o 
   7  -5   5       74.62       75.84     13.38 o 
   8  -5   5      474.45      495.64     28.76 o 
   9  -5   5       88.11       81.84     15.57 o 
  -7  -4   5        0.92       -0.97     12.44 o 
  -6  -4   5        4.81        4.13     13.48 o 
  -5  -4   5      364.58      359.14     24.91 o 
  -4  -4   5      577.37      568.46     22.72 o 
  -3  -4   5      203.45      203.60     10.22 o 
  -2  -4   5      560.61      543.46     16.61 o 
  -1  -4   5      465.69      458.35     18.93 o 
   0  -4   5      714.36      730.24     34.15 o 
   1  -4   5      714.90      709.03     24.62 o 
   2  -4   5        5.09        3.94      4.91 o 
   3  -4   5      213.45      194.01     14.32 o 
   4  -4   5       56.90       45.78      9.98 o 
   5  -4   5        7.95       10.13      6.98 o 
   6  -4   5     1090.30     1077.67     59.29 o 
   7  -4   5      212.48      192.57     17.67 o 
   8  -4   5      135.96      120.33     15.76 o 
   9  -4   5       79.75       67.45     12.89 o 
  -8  -3   5        9.20        9.70     16.74 o 
  -7  -3   5      181.88      172.81     33.54 o 
  -6  -3   5       49.53       44.27     16.95 o 
  -5  -3   5     1291.13     1233.50     27.28 o 
  -4  -3   5       72.84       71.94      6.09 o 
  -3  -3   5      252.01      251.38      9.58 o 
  -2  -3   5      146.95      129.42      7.42 o 
  -1  -3   5      159.11      135.18      7.68 o 
   0  -3   5     2436.76     2535.36     62.37 o 
   1  -3   5     1123.94     1098.58     28.34 o 
   2  -3   5      154.71      179.75     12.65 o 
   3  -3   5      333.42      363.23     17.86 o 
   4  -3   5     1701.00     1876.08     65.17 o 
   5  -3   5      131.35      140.71     14.57 o 
   6  -3   5     1037.63     1025.61     57.56 o 
   7  -3   5      830.34      787.20     36.49 o 
   8  -3   5        4.41       11.85      9.53 o 
   9  -3   5        0.97        1.00      7.85 o 
  -8  -2   5        3.00        2.05      6.94 o 
  -7  -2   5      585.43      592.11     52.36 o 
  -6  -2   5       33.30       22.38     12.04 o 
  -4  -2   5      137.42      156.57      8.43 o 
  -3  -2   5       71.88       75.28      4.98 o 
  -2  -2   5     1105.25      997.91     45.73 o 
   1  -2   5     1617.12     1531.49     33.99 o 
   2  -2   5      507.98      503.86     21.28 o 
   3  -2   5      255.63      220.57     14.30 o 
   4  -2   5     1542.54     1572.11     42.52 o 
   5  -2   5      193.69      191.46     16.21 o 
   6  -2   5      306.21      331.69     21.90 o 
   7  -2   5      318.64      312.62     23.28 o 
   8  -2   5        1.12        1.16      6.77 o 
  -9  -1   5        8.08       11.75     20.65 o 
  -8  -1   5       80.53       69.08     29.57 o 
  -7  -1   5      977.12      963.06     63.79 o 
  -6  -1   5      137.11      135.06     27.52 o 
  -5  -1   5      186.21      165.35     22.37 o 
  -4  -1   5      193.12      172.31     21.72 o 
  -3  -1   5      247.21      232.33     20.10 o 
   0  -1   5        1.32        0.35      2.40 o 
   3  -1   5      551.04      587.65     64.69 o 
   4  -1   5      289.70      269.50     17.98 o 
   5  -1   5     1118.34     1054.94     37.41 o 
   6  -1   5      362.40      327.98     23.44 o 
   7  -1   5       49.96       17.75     21.98 o 
   8  -1   5      118.54      136.57     17.83 o 
  -9   0   5      142.67      151.31     35.24 o 
  -8   0   5       82.55       76.93     21.24 o 
  -7   0   5      288.95      267.73     29.79 o 
  -6   0   5       40.15       41.15     16.17 o 
  -5   0   5       40.54       42.07     12.87 o 
  -4   0   5     2193.53     2118.67     69.46 o 
  -3   0   5     3197.90     2824.90     75.09 o 
   1   0   5      628.85      668.10     20.87 o 
   2   0   5      965.53     1014.36     29.39 o 
   3   0   5     1118.20     1220.64     35.62 o 
   4   0   5      340.83      407.30     22.60 o 
   6   0   5       74.73       81.05     19.15 o 
   7   0   5       24.09        7.16      8.49 o 
   8   0   5      288.77      276.27     45.69 o 
  -9   1   5      250.85      280.33     34.77 o 
  -8   1   5       16.90       11.31     11.82 o 
  -7   1   5       14.66       13.86     15.22 o 
  -6   1   5      758.19      798.20     46.14 o 
  -5   1   5      286.66      319.70     30.63 o 
  -4   1   5      776.07      826.66     39.13 o 
  -2   1   5       30.63       18.21      3.24 o 
  -1   1   5       16.81       19.24      2.66 o 
   0   1   5     1601.71     1654.82     56.64 o 
   1   1   5     1532.33     1550.55     35.50 o 
   2   1   5      966.26     1102.58     31.87 o 
   3   1   5     2327.23     2393.55     56.17 o 
   4   1   5      270.28      264.84     20.18 o 
   5   1   5      789.95      809.17     34.14 o 
   6   1   5      490.86      494.91     28.94 o 
   7   1   5       47.06       14.73     23.37 o 
   8   1   5      199.21       74.50     98.99 o 
  -9   2   5        0.49        1.34      8.69 o 
  -8   2   5      179.08      190.07     25.53 o 
  -7   2   5       12.53       10.84      8.27 o 
  -6   2   5      656.77      645.32     14.74 o 
  -5   2   5     2424.84     2409.52     54.13 o 
  -4   2   5        3.88        6.18      2.03 o 
  -3   2   5     1037.29     1077.83     16.54 o 
  -2   2   5      551.85      563.34     11.34 o 
  -1   2   5     1289.00     1504.83     21.98 o 
   0   2   5      143.30      220.33     11.65 o 
   1   2   5      265.94      213.43     13.66 o 
   2   2   5      863.72      978.12     31.64 o 
   3   2   5      196.54      190.67     16.81 o 
   4   2   5      190.53      187.55     17.41 o 
   5   2   5       40.32       42.06     10.85 o 
   6   2   5      342.19      399.96     28.20 o 
   7   2   5      187.05      188.75     22.37 o 
  -9   3   5       83.51       81.84     19.98 o 
  -8   3   5      503.38      507.19     39.45 o 
  -7   3   5      516.15      555.30     48.16 o 
  -6   3   5       85.96       87.11      6.74 o 
  -5   3   5      983.74      966.89     20.70 o 
  -4   3   5       55.06       62.85      4.42 o 
  -3   3   5        0.01        0.73      1.73 o 
  -2   3   5     1183.79     1251.83     22.12 o 
  -1   3   5      609.34      544.68     23.65 o 
   0   3   5      115.84      159.56     12.36 o 
   1   3   5      345.90      349.78     17.44 o 
   2   3   5      237.70      219.35     18.11 o 
   3   3   5       60.24       65.97     12.09 o 
   4   3   5       61.04       53.08     13.03 o 
   5   3   5      548.71      576.23     33.00 o 
   6   3   5      670.28      712.54     44.57 o 
   7   3   5      352.62      404.55     42.63 o 
  -8   4   5        2.93        2.84      6.44 o 
  -7   4   5     1488.55     1534.96     48.98 o 
  -6   4   5       16.30       16.82      4.79 o 
  -5   4   5       54.32       56.39      5.09 o 
  -4   4   5      726.14      739.24     16.48 o 
  -3   4   5     2051.67     2104.92     45.95 o 
  -2   4   5        1.46        2.22      2.14 o 
  -1   4   5      648.07      662.24     21.28 o 
   0   4   5        3.39        2.90      4.93 o 
   1   4   5        4.24        1.36      3.83 o 
   2   4   5      213.37      207.76     19.14 o 
   3   4   5       26.22       19.72      8.59 o 
   4   4   5     1485.24     1546.68    134.69 o 
   5   4   5       23.53       26.10     11.75 o 
   6   4   5      126.12      112.11     18.39 o 
  -7   5   5       37.01       45.59      8.97 o 
  -6   5   5      202.04      233.62     10.96 o 
  -5   5   5       16.75       20.93      4.62 o 
  -4   5   5        1.51        2.43      2.19 o 
  -3   5   5      622.97      607.21     13.81 o 
  -2   5   5      234.86      199.05      9.05 o 
  -1   5   5      860.93      984.24     29.51 o 
   0   5   5      456.89      484.47     22.40 o 
   1   5   5      618.43      635.20     27.59 o 
   2   5   5      149.51      188.58     17.93 o 
   3   5   5       37.62       39.23     12.10 o 
   4   5   5      156.24      138.25     21.84 o 
   5   5   5      162.62      164.05     20.19 o 
  -7   6   5       47.54       33.75      8.97 o 
  -6   6   5      131.71      135.63     15.71 o 
  -5   6   5      523.57      520.66     43.84 o 
  -4   6   5       84.33       80.66     13.79 o 
  -3   6   5       68.10       56.96      3.99 o 
  -2   6   5       10.14       10.35      3.51 o 
  -1   6   5       32.75       23.85      7.29 o 
   0   6   5      336.86      334.62     19.07 o 
   1   6   5       70.94       65.70     11.73 o 
   2   6   5      825.94      841.99     35.42 o 
   3   6   5       24.68       33.32     14.52 o 
   4   6   5      219.07      225.15     23.22 o 
   5   6   5       13.78       15.77      9.97 o 
  -7   7   5       82.76       80.67     14.95 o 
  -6   7   5       10.62        4.31      8.72 o 
  -5   7   5      681.45      722.38     40.47 o 
  -4   7   5       17.35       11.99      8.37 o 
  -3   7   5      241.57      241.19     24.27 o 
  -2   7   5       11.09        9.26      5.15 o 
  -1   7   5      353.04      345.98     17.77 o 
   0   7   5      929.87     1002.21     45.36 o 
   1   7   5        1.55        2.01      5.38 o 
   2   7   5      120.92       97.48     14.80 o 
   3   7   5       67.48       61.70     13.51 o 
   4   7   5      119.52      119.64     18.75 o 
  -7   8   5      291.80      295.37     39.30 o 
  -6   8   5       17.76       15.33     12.69 o 
  -5   8   5      276.16      267.42     29.16 o 
  -4   8   5      575.05      636.81     45.09 o 
  -3   8   5       19.39       17.70     11.19 o 
  -2   8   5      268.93      274.09     28.98 o 
  -1   8   5      173.13      195.24     27.80 o 
   0   8   5       94.57       83.20     11.43 o 
   1   8   5      116.54      113.37     14.93 o 
   2   8   5       20.85       21.10     11.70 o 
  -6   9   5       51.50       55.40     17.31 o 
  -5   9   5       15.84       11.46      9.45 o 
  -4   9   5      219.33      217.83     27.80 o 
  -3   9   5      855.38      835.90     55.09 o 
  -2   9   5      291.16      298.25     33.29 o 
  -1   9   5      115.12      112.59     22.96 o 
   0   9   5      194.57      194.31     34.37 o 
   1   9   5        5.76        3.09     18.22 o 
  -4  10   5       21.47       19.68     14.82 o 
  -3  10   5      156.27      167.92     26.98 o 
  -2  10   5       33.33       30.64     14.98 o 
   2 -11   6        0.72        0.30     11.49 o 
   3 -11   6      479.08      472.58     48.09 o 
  -1 -10   6       15.39       18.10     10.19 o 
   0 -10   6       50.96       43.78     10.88 o 
   1 -10   6       62.00       57.19     14.98 o 
   2 -10   6        2.45        1.70      4.40 o 
   3 -10   6       83.27       78.49     17.41 o 
   4 -10   6      347.55      366.71     42.23 o 
   5 -10   6        6.79        1.93     16.74 o 
  -3  -9   6       13.32       12.46      8.70 o 
  -2  -9   6      135.01      125.03     17.85 o 
  -1  -9   6       22.80       28.86     10.72 o 
   0  -9   6       16.17       17.10      8.15 o 
   1  -9   6      483.10      439.85     27.95 o 
   2  -9   6        4.25        3.19      6.39 o 
   3  -9   6        0.40        0.27      5.30 o 
   4  -9   6       28.40       20.77     10.12 o 
   5  -9   6       89.72       88.91     13.27 o 
   6  -9   6      222.91      215.44     39.57 o 
  -4  -8   6     1892.69     1843.51     69.55 o 
  -3  -8   6      189.44      175.84     21.79 o 
  -2  -8   6       25.47       21.26      8.65 o 
  -1  -8   6      101.43      100.55     14.15 o 
   0  -8   6        0.25        0.83      5.96 o 
   1  -8   6      441.05      461.25     33.18 o 
   2  -8   6      342.95      350.76     24.52 o 
   3  -8   6       19.82       19.23      8.00 o 
   4  -8   6       11.70       12.20      6.85 o 
   5  -8   6      623.23      650.55     32.66 o 
   6  -8   6        0.60        0.04      6.10 o 
   7  -8   6      149.41      145.53     31.74 o 
  -5  -7   6        5.65        2.73     24.45 o 
  -4  -7   6      280.06      279.18     24.75 o 
  -3  -7   6      634.26      624.20     32.49 o 
  -2  -7   6       55.51       48.60     10.29 o 
  -1  -7   6      557.15      542.74     35.60 o 
   0  -7   6      274.21      266.75     19.41 o 
   1  -7   6      218.44      211.37     18.20 o 
   2  -7   6       51.91       46.28      9.97 o 
   3  -7   6      201.99      196.62     16.72 o 
   4  -7   6      341.38      337.00     21.87 o 
   5  -7   6      502.58      492.63     26.49 o 
   6  -7   6      363.64      377.85     25.21 o 
   7  -7   6      307.70      325.89     24.25 o 
   8  -7   6      208.64      221.93     26.38 o 
  -6  -6   6      275.66      281.49     51.63 o 
  -5  -6   6       24.21       31.55     17.75 o 
  -4  -6   6      270.70      251.35     19.40 o 
  -3  -6   6      156.22      203.88     17.15 o 
  -2  -6   6       21.08       18.21      7.75 o 
  -1  -6   6      450.51      437.94     23.13 o 
   0  -6   6      366.57      354.79     20.80 o 
   1  -6   6      223.25      222.68     17.85 o 
   2  -6   6       12.93       13.98      7.24 o 
   3  -6   6     1554.13     1648.44     47.94 o 
   4  -6   6        0.87        0.62      5.16 o 
   5  -6   6      831.54      838.33     50.73 o 
   6  -6   6      378.22      383.78     26.16 o 
   7  -6   6       25.87       29.72     10.32 o 
   8  -6   6       83.76       83.02     16.31 o 
  -7  -5   6       41.70       33.83     23.41 o 
  -6  -5   6       34.77       32.42     18.93 o 
  -5  -5   6       37.43       36.68      8.09 o 
  -4  -5   6        2.57        4.05      4.76 o 
  -3  -5   6      199.41      206.71     14.34 o 
  -2  -5   6      335.37      319.12     17.78 o 
  -1  -5   6       23.71       23.99      7.05 o 
   0  -5   6       11.28        4.88      7.77 o 
   1  -5   6       53.88       47.09      9.81 o 
   2  -5   6      104.86      118.50     12.87 o 
   3  -5   6     1918.21     2058.84     53.84 o 
   4  -5   6      229.85      267.05     18.64 o 
   5  -5   6      615.02      602.25     37.97 o 
   6  -5   6      881.80      846.51     35.15 o 
   7  -5   6      376.14      371.96     27.41 o 
   8  -5   6       10.20       10.26      9.45 o 
  -7  -4   6      349.21      340.08     45.22 o 
  -6  -4   6       82.02       62.46     20.88 o 
  -5  -4   6      249.60      257.30     14.59 o 
  -4  -4   6       70.89       66.03      8.04 o 
  -3  -4   6      223.61      230.20     10.63 o 
  -2  -4   6      238.46      212.83     13.21 o 
  -1  -4   6       16.81       20.04      6.10 o 
   0  -4   6      257.68      225.16     15.13 o 
   1  -4   6     3552.10     3705.67     80.22 o 
   2  -4   6       41.30       31.98      8.58 o 
   3  -4   6      432.01      465.66     22.58 o 
   4  -4   6      916.34     1018.56     35.37 o 
   5  -4   6       53.81       44.12     10.41 o 
   6  -4   6       14.24       14.86      8.14 o 
   7  -4   6       97.28       94.28     18.08 o 
   8  -4   6        7.86        7.30      8.42 o 
  -8  -3   6       11.23       10.17     17.93 o 
  -7  -3   6      120.04      118.87     27.70 o 
  -6  -3   6      740.09      718.96     55.56 o 
  -5  -3   6      273.63      292.23     11.72 o 
  -4  -3   6      213.69      222.97      7.70 o 
  -3  -3   6       24.38       27.39      4.14 o 
  -2  -3   6        0.90        0.60      2.52 o 
  -1  -3   6      684.04      677.07     32.81 o 
   0  -3   6       84.52       70.98      9.34 o 
   2  -3   6      518.65      593.86     23.33 o 
   3  -3   6       14.30       23.72      9.68 o 
   4  -3   6      628.00      540.03     24.72 o 
   5  -3   6      292.97      323.29     21.33 o 
   6  -3   6      189.06      197.92     17.72 o 
   7  -3   6      151.52      186.28     18.73 o 
   8  -3   6       14.95       20.19      9.92 o 
  -8  -2   6       28.21       28.38     29.40 o 
  -7  -2   6       48.70       45.81     18.17 o 
  -6  -2   6      134.56      137.31     26.92 o 
  -5  -2   6      177.53      164.70     25.32 o 
  -4  -2   6      311.62      282.52     27.94 o 
  -3  -2   6       23.16       26.43      4.31 o 
  -2  -2   6       58.61       62.43      7.31 o 
   0  -2   6      339.81      312.40     15.38 o 
   1  -2   6      158.61      161.06     11.94 o 
   2  -2   6     2053.95     2098.15    102.31 o 
   3  -2   6      277.70      193.19     15.44 o 
   4  -2   6      226.51      224.18     17.27 o 
   5  -2   6      654.02      660.99     29.32 o 
   6  -2   6        2.03        0.86      4.96 o 
   7  -2   6       43.03       35.76     11.96 o 
   8  -2   6       79.96       86.09     14.39 o 
  -9  -1   6       16.40       18.06     24.01 o 
  -8  -1   6      349.00      352.29     40.66 o 
  -7  -1   6      179.36      182.18     28.23 o 
  -6  -1   6        1.72        2.07     11.61 o 
  -5  -1   6        7.60        5.10      9.42 o 
  -4  -1   6      332.65      276.79     31.68 o 
  -3  -1   6      713.46      778.21     13.55 o 
  -2  -1   6      220.63      241.92      7.87 o 
  -1  -1   6      328.12      318.79     10.60 o 
   1  -1   6      107.10        1.07      6.68 o 
   3  -1   6     2248.79     1930.73    352.84 o 
   5  -1   6      541.61      524.22     28.36 o 
   6  -1   6      306.50      314.73     33.54 o 
   7  -1   6      175.28       94.99     85.49 o 
   8  -1   6       12.13       12.97     11.80 o 
  -9   0   6       92.58       79.70     26.71 o 
  -8   0   6      126.26      127.16     24.31 o 
  -7   0   6        8.91       11.29     12.12 o 
  -6   0   6      258.18      263.27     28.31 o 
  -5   0   6       57.92       53.31     14.12 o 
  -4   0   6      206.46      218.64     23.48 o 
  -3   0   6     1347.54     1337.57     25.44 o 
  -1   0   6      796.55      955.93     23.70 o 
   0   0   6      170.25      177.53     13.08 o 
   1   0   6      767.22      627.08     26.75 o 
   2   0   6      434.95      472.62     21.38 o 
   3   0   6      416.36      429.30     23.63 o 
   4   0   6       40.89       49.94     14.31 o 
   5   0   6       22.60        6.55      8.07 o 
   7   0   6      237.10      118.11    125.15 o 
   8   0   6        9.26       11.10     25.18 o 
  -9   1   6       31.47       28.31     19.32 o 
  -8   1   6      148.54      152.60     25.58 o 
  -7   1   6       36.65       45.10     14.71 o 
  -6   1   6       15.51       18.24     10.77 o 
  -5   1   6      188.98      210.73     24.24 o 
  -4   1   6      375.03      332.72     26.42 o 
  -3   1   6      352.95      351.13      9.23 o 
  -2   1   6      582.75      533.76     12.98 o 
  -1   1   6      351.71      276.59     10.43 o 
   0   1   6      340.75      428.97     25.10 o 
   1   1   6     2004.27     2096.20     74.64 o 
   2   1   6      124.93      119.10     13.05 o 
   3   1   6       15.24        9.84      6.94 o 
   4   1   6       70.04       72.03     12.40 o 
   5   1   6       44.30       42.39     10.45 o 
   6   1   6       14.71       32.82     17.00 o 
   7   1   6      232.98       95.88    114.80 o 
  -9   2   6       31.37       34.28     16.21 o 
  -8   2   6      164.68      155.23     23.44 o 
  -7   2   6       97.03       97.49     17.92 o 
  -6   2   6      569.80      561.85     35.10 o 
  -5   2   6      313.40      331.14     10.66 o 
  -4   2   6      401.93      381.39     10.64 o 
  -3   2   6      567.66      517.81     12.98 o 
  -2   2   6     1124.13     1211.13     23.65 o 
  -1   2   6     1793.26     1829.84     38.35 o 
   0   2   6      427.20      595.59     21.38 o 
   1   2   6      425.78      479.58     31.52 o 
   2   2   6      585.03      592.91     26.02 o 
   3   2   6       14.26       14.84      9.11 o 
   4   2   6       32.32       33.03     10.12 o 
   5   2   6       13.73       22.35     10.30 o 
   6   2   6       31.30       26.31     10.01 o 
   7   2   6      355.93      369.60     39.28 o 
  -8   3   6      446.90      425.52     39.65 o 
  -7   3   6      153.84      154.47     19.84 o 
  -6   3   6       96.56       91.74     16.20 o 
  -5   3   6       31.82       38.54      4.43 o 
  -4   3   6      470.05      512.59     14.40 o 
  -3   3   6     2238.81     2074.40     35.96 o 
  -2   3   6      186.43      162.55     11.20 o 
  -1   3   6     1723.97     1793.00     39.37 o 
   0   3   6      286.36      247.10     14.76 o 
   1   3   6      158.89      204.18     14.83 o 
   2   3   6      347.13      428.82     22.94 o 
   3   3   6     1409.85     1442.69     43.55 o 
   4   3   6        4.88        9.49      9.11 o 
   5   3   6      406.39      443.99     30.22 o 
   6   3   6       97.69      107.26     18.93 o 
  -7   4   6        7.33        9.18     10.43 o 
  -6   4   6      402.38      396.55     22.79 o 
  -5   4   6      711.59      701.57     19.60 o 
  -4   4   6      120.59      111.24      6.56 o 
  -3   4   6      145.48      156.50      7.70 o 
  -2   4   6      619.50      705.21     23.08 o 
  -1   4   6      892.52      899.08     28.23 o 
   0   4   6      368.32      356.10     18.55 o 
   1   4   6       43.86       42.72      8.74 o 
   2   4   6      302.83      262.32     19.67 o 
   3   4   6     1146.52     1200.57     67.41 o 
   4   4   6       73.43       73.30     15.11 o 
   5   4   6      394.13      418.96     29.85 o 
   6   4   6      161.26      157.75     20.38 o 
  -6   5   6      713.96      725.65     30.20 o 
  -5   5   6      966.68      937.15     46.09 o 
  -4   5   6      208.65      219.42     10.77 o 
  -3   5   6       33.87       35.78      6.68 o 
  -2   5   6       97.47       93.76      8.67 o 
  -1   5   6      195.24      207.94     14.26 o 
   0   5   6       19.89       29.10      7.45 o 
   1   5   6      626.21      675.50     40.43 o 
   2   5   6        0.60        1.45      7.38 o 
   3   5   6      176.54      176.49     18.03 o 
   4   5   6      509.02      516.41     31.46 o 
   5   5   6        1.89        2.73      9.34 o 
  -6   6   6        0.07        0.81      4.42 o 
  -5   6   6      874.58      897.85     41.02 o 
  -4   6   6      194.23      193.70     19.64 o 
  -3   6   6     1263.33     1290.27     62.21 o 
  -2   6   6      573.67      607.25     33.72 o 
  -1   6   6     1357.40     1450.59     80.11 o 
   0   6   6      258.70      275.06     18.14 o 
   1   6   6      192.53      175.60     18.64 o 
   2   6   6       14.70       12.81      8.42 o 
   3   6   6      426.76      402.32     27.97 o 
   4   6   6      198.32      210.16     26.28 o 
  -6   7   6      221.46      230.53     24.15 o 
  -5   7   6      250.67      250.44     23.84 o 
  -4   7   6      773.89      828.44     46.92 o 
  -3   7   6        7.60        5.84      8.33 o 
  -2   7   6      158.50      164.45     23.80 o 
  -1   7   6     1325.13     1373.95     40.84 o 
   0   7   6      347.09      338.06     21.66 o 
   1   7   6      345.11      340.42     25.25 o 
   2   7   6      510.94      518.39     30.83 o 
   3   7   6        3.44        6.34     11.10 o 
  -6   8   6       99.09      105.21     17.75 o 
  -5   8   6       38.12       27.01     12.15 o 
  -4   8   6      181.36      193.06     25.34 o 
  -3   8   6      611.38      661.82     53.53 o 
  -2   8   6       89.85       89.71     19.17 o 
  -1   8   6      155.44      146.26     24.17 o 
   0   8   6      144.63      149.49     25.13 o 
   1   8   6      140.24      123.59     17.14 o 
  -5   9   6        5.89        7.83     10.21 o 
  -4   9   6        2.35        2.88     16.75 o 
  -3   9   6      178.05      187.16     32.56 o 
  -2   9   6       47.50       41.30     18.52 o 
  -1   9   6      311.08      312.86     47.65 o 
   0   9   6      115.51      139.59     27.17 o 
  -1 -10   7      185.26      187.57     22.54 o 
   0 -10   7       93.62       81.68     13.81 o 
   1 -10   7       14.33       13.76      8.52 o 
   2 -10   7       24.76       26.34      9.20 o 
   3 -10   7       77.76       63.27     12.33 o 
   4 -10   7      178.93      178.94     42.90 o 
   5 -10   7      206.25      193.92     37.49 o 
  -3  -9   7       49.99       57.34     14.83 o 
  -2  -9   7        0.85        2.79      9.08 o 
  -1  -9   7      179.37      165.45     17.72 o 
   0  -9   7      616.73      613.96     37.71 o 
   1  -9   7        1.36        1.29      5.75 o 
   2  -9   7      464.65      462.97     31.17 o 
   3  -9   7        0.80        1.17      6.74 o 
   4  -9   7       10.78        7.32      8.69 o 
   5  -9   7      153.18      165.48     18.71 o 
   6  -9   7       50.29       39.58     19.69 o 
  -4  -8   7        9.65        3.35     19.37 o 
  -3  -8   7       54.74       57.55     13.23 o 
  -2  -8   7       13.69       12.77      7.10 o 
  -1  -8   7        6.31        5.93      7.28 o 
   0  -8   7      441.87      428.04     26.61 o 
   1  -8   7       89.53       70.80     14.82 o 
   2  -8   7      285.40      278.14     20.58 o 
   3  -8   7      128.02      132.02     18.38 o 
   4  -8   7      108.99      102.97     15.94 o 
   5  -8   7      156.61      164.33     18.00 o 
   6  -8   7       92.18      114.39     16.46 o 
   7  -8   7        1.37        0.56      5.36 o 
  -5  -7   7       19.95       24.62     23.02 o 
  -4  -7   7      328.80      279.69     38.82 o 
  -3  -7   7       14.39       19.04      7.98 o 
  -2  -7   7      146.21      151.91     16.20 o 
  -1  -7   7        4.15        7.46      6.52 o 
   0  -7   7      104.95      100.04     13.13 o 
   1  -7   7       27.50       30.10      9.30 o 
   2  -7   7        1.63        1.95      4.91 o 
   3  -7   7      100.89      107.79     16.04 o 
   4  -7   7       46.19       39.62     11.40 o 
   5  -7   7      279.53      237.22     21.04 o 
   6  -7   7      155.89      161.50     18.19 o 
   7  -7   7      124.72      125.20     17.53 o 
  -6  -6   7       17.79       18.33     17.87 o 
  -5  -6   7       96.20       81.68     25.28 o 
  -4  -6   7       13.23       14.81      7.26 o 
  -3  -6   7       74.12       67.49     11.07 o 
  -2  -6   7      626.65      642.74     39.85 o 
  -1  -6   7        0.49        0.83      3.68 o 
   0  -6   7      218.86      210.53     18.81 o 
   1  -6   7        1.56        3.06      6.77 o 
   2  -6   7        8.52        7.72      6.73 o 
   3  -6   7      491.61      507.14     26.46 o 
   4  -6   7      140.05      157.23     16.74 o 
   5  -6   7      156.31      178.98     18.31 o 
   6  -6   7       48.08       53.11     12.20 o 
   7  -6   7      159.02      141.31     17.72 o 
  -6  -5   7      142.33      135.11     31.27 o 
  -5  -5   7       35.58       37.27     18.41 o 
  -4  -5   7      268.93      281.26     17.46 o 
  -3  -5   7      139.70      140.93     12.60 o 
  -2  -5   7      101.45      118.20     12.71 o 
  -1  -5   7       70.73       77.64     10.63 o 
   0  -5   7       31.55       26.72      8.96 o 
   1  -5   7      309.07      330.93     20.14 o 
   2  -5   7      117.84      134.49     14.62 o 
   3  -5   7        0.71        6.11      8.35 o 
   4  -5   7      158.32      171.15     15.67 o 
   5  -5   7      507.53      525.30     28.36 o 
   6  -5   7       19.92       11.52      8.71 o 
   7  -5   7       68.11       87.25     13.83 o 
   8  -5   7      100.04       95.15     15.16 o 
  -7  -4   7        0.82        0.84      6.73 o 
  -6  -4   7       62.73       63.28     24.28 o 
  -5  -4   7       23.23       22.54     17.29 o 
  -4  -4   7      463.43      462.68     28.50 o 
  -3  -4   7       22.73       25.05      4.82 o 
  -2  -4   7        3.05        5.34      6.05 o 
  -1  -4   7      213.03      246.05     16.42 o 
   0  -4   7      454.23      439.72     21.80 o 
   1  -4   7      525.28      497.82     24.07 o 
   2  -4   7       68.04       58.04     10.64 o 
   3  -4   7      717.75      788.97     31.73 o 
   4  -4   7      441.98      488.26     25.28 o 
   5  -4   7      252.92      276.58     20.60 o 
   6  -4   7      451.04      493.88     29.21 o 
   7  -4   7       25.45       30.49     10.62 o 
   8  -4   7       94.19       93.90     15.19 o 
  -8  -3   7      138.24      137.43     29.94 o 
  -7  -3   7      112.45       89.13     24.18 o 
  -6  -3   7       70.87       93.05     25.52 o 
  -5  -3   7       52.34       56.42     18.45 o 
  -4  -3   7       25.33       11.42     10.32 o 
  -1  -3   7      152.33      146.72     11.82 o 
   0  -3   7      188.21      191.24     13.61 o 
   1  -3   7       65.07       68.08      9.21 o 
   2  -3   7      645.89      673.41     27.52 o 
   3  -3   7      379.03      397.53     22.32 o 
   4  -3   7       71.95       69.81     12.11 o 
   5  -3   7      793.46      852.26     50.49 o 
   6  -3   7      195.53      212.28     19.67 o 
   7  -3   7        2.24        1.53      6.28 o 
   8  -3   7      215.95      215.33     27.22 o 
  -8  -2   7      127.97      123.64     29.91 o 
  -7  -2   7       23.11       25.48     17.13 o 
  -6  -2   7       81.79       90.73     21.23 o 
  -5  -2   7      332.58      331.61     34.83 o 
  -4  -2   7       31.36       24.70     12.45 o 
  -3  -2   7      268.93      279.18      8.74 o 
  -2  -2   7     2572.39     2770.78     52.16 o 
  -1  -2   7      165.40      191.20      9.24 o 
   0  -2   7      144.88      138.92     11.57 o 
   1  -2   7      616.87      631.66     24.23 o 
   2  -2   7       68.05       80.49     11.40 o 
   3  -2   7      434.00      443.12     22.94 o 
   4  -2   7     1353.13     1304.75     43.42 o 
   5  -2   7       74.62       75.03     13.63 o 
   6  -2   7      393.79      383.34     26.10 o 
   7  -2   7       72.34       56.84     14.45 o 
   8  -2   7        0.85        1.45      6.34 o 
  -8  -1   7      166.57      164.42     33.62 o 
  -7  -1   7      409.32      415.53     46.45 o 
  -6  -1   7        6.66        5.35     12.45 o 
  -5  -1   7      188.45      177.31     23.98 o 
  -4  -1   7      733.35      676.57     41.18 o 
  -3  -1   7       16.91       14.00      2.32 o 
  -2  -1   7      361.07      373.13     11.35 o 
  -1  -1   7      304.73      351.90     12.33 o 
   3  -1   7       67.25       33.55     36.18 o 
   4  -1   7        2.16       -0.27      5.99 o 
   5  -1   7       51.90       18.13     20.63 o 
   7  -1   7      271.97      194.08     50.54 o 
  -8   0   7       76.64       82.82     22.67 o 
  -7   0   7      276.80      281.17     39.19 o 
  -6   0   7      190.77      196.40     29.04 o 
  -5   0   7       80.65       65.87     15.62 o 
  -4   0   7     2073.74     1967.19     72.68 o 
  -3   0   7       60.24       73.57      4.34 o 
  -1   0   7       68.15       40.56     42.99 o 
   0   0   7       33.77       72.22     14.04 o 
   1   0   7     1458.43     1499.17     38.96 o 
   2   0   7     1120.13     1275.95     39.85 o 
   3   0   7       97.12       81.54     16.59 o 
   4   0   7       74.22       50.66     48.01 o 
   5   0   7      145.53       72.48     70.25 o 
   6   0   7       47.83       19.22     19.80 o 
   7   0   7       76.54       22.85     29.94 o 
  -9   1   7      623.49      636.90     53.90 o 
  -8   1   7       13.97       16.56     13.96 o 
  -7   1   7       39.30       42.05     14.44 o 
  -6   1   7     1030.42     1089.99     85.05 o 
  -5   1   7        4.20        3.31      6.07 o 
  -4   1   7      643.87      519.83     65.10 o 
  -3   1   7      165.48      173.03      7.53 o 
  -2   1   7      937.68     1058.10     21.46 o 
  -1   1   7      653.26      594.62     21.21 o 
   0   1   7      570.42      554.14     21.53 o 
   1   1   7       14.28       33.82      7.67 o 
   2   1   7     1370.80     1395.80     43.33 o 
   3   1   7        0.79        2.29      7.07 o 
   4   1   7     1275.31     1372.55     84.43 o 
   5   1   7      986.46     1024.76     43.37 o 
   6   1   7      872.83      896.58     60.04 o 
   7   1   7       43.06       17.98     15.92 o 
  -9   2   7       28.07       27.99     14.13 o 
  -8   2   7      380.67      400.37     37.12 o 
  -7   2   7      160.85      143.73     24.84 o 
  -6   2   7      934.21      960.22     75.23 o 
  -5   2   7      232.63      230.83     25.78 o 
  -4   2   7       26.69       24.83      3.72 o 
  -3   2   7      707.12      805.54     18.95 o 
  -2   2   7        1.21        2.04      4.64 o 
  -1   2   7      110.46      107.13     10.56 o 
   0   2   7      666.72      703.90     25.84 o 
   1   2   7      181.65      165.47     13.32 o 
   2   2   7     1295.55     1336.57     43.10 o 
   3   2   7     1549.25     1609.86     46.11 o 
   4   2   7       45.79       45.83     15.37 o 
   5   2   7      307.58      303.39     29.40 o 
   6   2   7      228.53      253.08     24.47 o 
  -8   3   7      366.80      358.12     32.95 o 
  -7   3   7        0.79        0.96      6.44 o 
  -6   3   7      228.30      222.88     21.68 o 
  -5   3   7        3.48        7.89      3.93 o 
  -4   3   7        7.85        8.33      2.87 o 
  -3   3   7       37.49       33.40      5.97 o 
  -2   3   7      947.25      973.26     28.85 o 
  -1   3   7       51.02       48.52      8.17 o 
   0   3   7      388.47      368.91     19.03 o 
   1   3   7       38.30       47.20      9.40 o 
   2   3   7       19.11       25.80      9.75 o 
   3   3   7     1191.41     1086.51     61.34 o 
   4   3   7      656.80      645.36     34.24 o 
   5   3   7       83.01       88.55     15.04 o 
   6   3   7       76.42       90.55     20.04 o 
  -6   4   7      233.45      215.12     19.09 o 
  -5   4   7      209.70      208.92     11.99 o 
  -4   4   7      273.52      260.49     12.95 o 
  -3   4   7       63.49       65.73      8.80 o 
  -2   4   7     2006.18     2217.70     56.04 o 
  -1   4   7      194.65      222.98     14.16 o 
   0   4   7      257.32      243.54     15.63 o 
   1   4   7      623.77      659.39     39.15 o 
   2   4   7       93.82      124.89     14.82 o 
   3   4   7        0.62        1.14      6.44 o 
   4   4   7      118.32      112.19     17.77 o 
   5   4   7       87.84       75.95     15.36 o 
  -5   5   7      329.91      352.93     23.40 o 
  -4   5   7      319.90      330.06     14.63 o 
  -3   5   7      213.86      208.85     12.58 o 
  -2   5   7      720.74      711.05     23.32 o 
  -1   5   7     1412.08     1445.76     72.15 o 
   0   5   7       34.75       37.77      8.62 o 
   1   5   7      656.01      602.71     28.21 o 
   2   5   7      462.56      492.66     27.99 o 
   3   5   7        4.02        5.60      9.02 o 
   4   5   7       35.99       50.84     13.78 o 
  -5   6   7      158.10      155.50     17.78 o 
  -4   6   7      657.65      694.45     37.79 o 
  -3   6   7      103.69      117.48     10.78 o 
  -2   6   7       28.37       24.75      7.26 o 
  -1   6   7      429.06      454.05     21.91 o 
   0   6   7      362.78      369.60     22.30 o 
   1   6   7       47.63       41.32     10.34 o 
   2   6   7      403.41      392.46     26.72 o 
   3   6   7        4.89        5.46     11.87 o 
  -5   7   7       78.01       78.54     15.57 o 
  -4   7   7       11.98        9.03     16.08 o 
  -3   7   7      452.64      453.25     36.15 o 
  -2   7   7        3.24        4.71      8.71 o 
  -1   7   7       16.17       13.37      5.67 o 
   0   7   7      525.76      566.48     32.20 o 
   1   7   7        0.17        0.81      7.96 o 
   2   7   7        7.40       10.10      7.98 o 
  -5   8   7      133.28      136.10     23.94 o 
  -4   8   7        7.66       10.65      9.79 o 
  -3   8   7       25.73       22.92     15.08 o 
  -2   8   7      519.20      540.70     41.81 o 
  -1   8   7       18.76       17.40     15.32 o 
   0   8   7        2.54        2.13     16.98 o 
  -3   9   7       25.53       21.91     13.64 o 
   0 -10   8      265.43      254.15     23.82 o 
   1 -10   8       22.61       16.98      9.89 o 
   2 -10   8      152.01      145.66     21.72 o 
   3 -10   8       19.00       12.85      9.49 o 
  -2  -9   8      282.25      319.50     34.40 o 
  -1  -9   8        7.14        7.11      8.02 o 
   0  -9   8        2.43        2.01      5.94 o 
   1  -9   8      140.97      144.22     18.80 o 
   2  -9   8        0.14        0.41      4.10 o 
   3  -9   8       25.78       28.31      9.98 o 
   4  -9   8       72.77       77.95     14.63 o 
   5  -9   8       12.88       10.52      8.78 o 
  -3  -8   8      167.95      157.99     34.94 o 
  -2  -8   8      108.46      100.97     15.41 o 
  -1  -8   8       79.62       70.98     13.64 o 
   0  -8   8        0.47        2.55      3.00 o 
   1  -8   8        4.21        6.85      6.83 o 
   2  -8   8      148.10      142.76     17.72 o 
   3  -8   8       75.49       91.92     14.80 o 
   4  -8   8      535.97      548.59     35.43 o 
   5  -8   8       32.50       32.00     12.25 o 
   6  -8   8        8.65        7.08      9.69 o 
  -4  -7   8      334.59      349.81     44.92 o 
  -3  -7   8       40.57       37.04      9.51 o 
  -2  -7   8      111.97      109.33     14.53 o 
  -1  -7   8      156.39      156.57     17.31 o 
   0  -7   8        3.68        2.70      5.00 o 
   1  -7   8       22.10       33.65     10.20 o 
   2  -7   8      717.34      762.42     35.17 o 
   3  -7   8        2.44        2.22      6.68 o 
   4  -7   8      549.48      597.00     33.92 o 
   5  -7   8      235.32      241.53     23.24 o 
   6  -7   8       53.73       45.33     12.79 o 
   7  -7   8      117.95      114.45     18.51 o 
  -5  -6   8       39.00       38.77     18.88 o 
  -4  -6   8       61.64       53.59     21.33 o 
  -3  -6   8      320.74      314.87     20.45 o 
  -2  -6   8      105.42      110.09     14.19 o 
  -1  -6   8      227.77      227.39     16.79 o 
   0  -6   8      347.46      359.77     28.23 o 
   1  -6   8       15.43       18.38      8.86 o 
   2  -6   8      806.40      834.04     50.74 o 
   3  -6   8       42.87       45.74     12.25 o 
   4  -6   8        7.34        5.70      8.56 o 
   5  -6   8      373.73      423.24     29.44 o 
   6  -6   8        0.18        0.94      5.45 o 
   7  -6   8      118.95      126.64     19.39 o 
  -6  -5   8      287.88      315.42     55.41 o 
  -5  -5   8       65.64       66.67     22.61 o 
  -4  -5   8      206.83      184.94     36.09 o 
  -3  -5   8      636.63      663.45     26.54 o 
  -2  -5   8      193.70      198.90     15.60 o 
  -1  -5   8       31.92       32.13      8.04 o 
   0  -5   8     1187.03     1182.63     41.05 o 
   1  -5   8       12.54       11.16      7.50 o 
   2  -5   8       52.61       50.53     12.34 o 
   3  -5   8      269.37      275.93     20.64 o 
   4  -5   8       54.79       55.18     11.09 o 
   5  -5   8      124.58      146.36     16.61 o 
   6  -5   8       75.56       93.89     16.36 o 
   7  -5   8       41.58       37.99     13.08 o 
  -7  -4   8       19.08       20.25     20.32 o 
  -6  -4   8      163.31      156.95     36.88 o 
  -5  -4   8      474.27      464.79     46.89 o 
  -4  -4   8       60.23       58.28     18.05 o 
  -3  -4   8      472.87      534.04     32.07 o 
  -2  -4   8     1189.98     1275.24     39.62 o 
  -1  -4   8        2.33        3.77      4.71 o 
   0  -4   8      816.54      791.91     31.84 o 
   1  -4   8      521.47      578.72     28.48 o 
   2  -4   8        5.20        6.44      8.26 o 
   3  -4   8      340.06      360.11     21.95 o 
   4  -4   8       50.86       47.04     10.90 o 
   5  -4   8      417.39      416.99     25.76 o 
   6  -4   8      277.40      259.41     24.01 o 
   7  -4   8      118.38      121.40     18.02 o 
  -7  -3   8       37.36       50.07     23.05 o 
  -6  -3   8       90.29       61.18     20.52 o 
  -5  -3   8     1200.16     1119.06     67.85 o 
  -4  -3   8      262.93      251.73     36.94 o 
  -3  -3   8        4.51        3.47      3.81 o 
  -2  -3   8      588.83      634.52     19.34 o 
  -1  -3   8      198.55      171.07     13.89 o 
   0  -3   8      144.31      194.10     15.12 o 
   1  -3   8      790.09      896.56     33.15 o 
   2  -3   8      443.58      489.03     24.37 o 
   3  -3   8        0.83       11.68      7.76 o 
   4  -3   8      661.54      693.16     42.75 o 
   5  -3   8       30.27       19.59     10.67 o 
   6  -3   8       18.93        9.47      8.20 o 
   7  -3   8      212.26      224.64     26.87 o 
  -8  -2   8       95.71       88.73     24.98 o 
  -7  -2   8      641.63      634.32     55.88 o 
  -6  -2   8        2.04        1.33      9.05 o 
  -5  -2   8      131.72      115.41     22.06 o 
  -4  -2   8      242.33      239.75     27.13 o 
  -3  -2   8        0.18        0.54      1.48 o 
  -2  -2   8       24.87       15.77      4.11 o 
  -1  -2   8      177.76      174.77     12.32 o 
   0  -2   8        5.33        9.95      6.17 o 
   1  -2   8      352.31      339.76     19.85 o 
   2  -2   8      423.74      388.95     21.98 o 
   3  -2   8       51.25       49.48     10.95 o 
   4  -2   8      118.42      127.70     15.48 o 
   5  -2   8      524.68      575.06     31.07 o 
   6  -2   8       11.42        8.35      9.81 o 
   7  -2   8      136.22      155.90     22.34 o 
  -8  -1   8        0.90        0.27      5.87 o 
  -7  -1   8      649.82      651.68     60.72 o 
  -6  -1   8      115.08      110.74     22.81 o 
  -5  -1   8        9.49        6.70     10.50 o 
  -4  -1   8      670.23      660.64     42.35 o 
  -3  -1   8      115.97      122.56      5.88 o 
  -2  -1   8       48.95       57.06      5.98 o 
  -1  -1   8       34.63       36.75      7.68 o 
   0  -1   8      156.67       71.66     70.27 o 
   2  -1   8      177.14       77.61     73.76 o 
   5  -1   8      839.69      903.34    134.49 o 
   6  -1   8        2.25        1.37      7.21 o 
   7  -1   8      172.60      170.24     24.88 o 
  -8   0   8        0.60        0.96     10.49 o 
  -7   0   8        0.17        1.48     11.77 o 
  -6   0   8      298.48      336.48     33.16 o 
  -5   0   8      142.01      136.30     26.40 o 
  -4   0   8       78.96       90.72     17.28 o 
  -3   0   8      435.61      462.25     12.18 o 
   1   0   8       41.49       39.54     14.30 o 
   2   0   8      927.92      949.69     50.12 o 
   3   0   8       44.67       18.61     20.90 o 
   6   0   8      395.62      430.94     43.99 o 
   7   0   8        3.45        3.93      8.21 o 
  -8   1   8       58.91       54.16     21.50 o 
  -7   1   8        0.41        1.02      8.57 o 
  -6   1   8       89.47       95.89     21.73 o 
  -5   1   8      457.73      466.91     48.50 o 
  -4   1   8      955.42      900.52     16.32 o 
  -3   1   8       16.73       30.37      5.72 o 
  -2   1   8      318.85      339.85     16.35 o 
  -1   1   8      229.73      217.62     14.55 o 
   0   1   8      298.19      288.18     17.10 o 
   1   1   8      235.35      330.85     19.60 o 
   2   1   8       63.37       37.27      8.73 o 
   3   1   8      873.89      934.54     54.36 o 
   4   1   8        8.33        5.49      7.73 o 
   5   1   8        2.11       -0.16     11.27 o 
   6   1   8      423.86      153.10    229.31 o 
  -8   2   8       66.85       75.68     18.95 o 
  -7   2   8       37.38       40.59     13.57 o 
  -6   2   8       46.60       43.50     14.79 o 
  -5   2   8      167.92      160.18     22.05 o 
  -4   2   8        1.75        3.32      3.63 o 
  -3   2   8      476.50      574.91     21.15 o 
  -2   2   8     1247.17     1296.02     34.47 o 
  -1   2   8      115.89      122.09     11.75 o 
   0   2   8      169.68      189.20     14.67 o 
   1   2   8        1.55       18.88      7.29 o 
   2   2   8      223.42      258.58     19.20 o 
   3   2   8      151.33      162.45     16.83 o 
   4   2   8      306.56      311.79     24.28 o 
   5   2   8       94.28       76.81     15.05 o 
   6   2   8        2.65        1.05      3.98 o 
  -7   3   8      618.29      620.08     47.33 o 
  -6   3   8      225.69      210.76     25.43 o 
  -5   3   8       29.25       21.33     10.45 o 
  -4   3   8       74.10       61.62      7.96 o 
  -3   3   8      138.22      120.86     10.34 o 
  -2   3   8     1144.93     1049.63     33.17 o 
  -1   3   8       22.53       31.69      8.69 o 
   0   3   8       87.06       70.68     11.25 o 
   1   3   8      705.82      796.98     45.96 o 
   2   3   8      103.79       86.91     12.71 o 
   3   3   8      266.43      243.46     20.35 o 
   4   3   8      417.17      462.47     32.74 o 
   5   3   8      161.55      161.78     23.80 o 
  -6   4   8      355.31      361.17     27.41 o 
  -5   4   8      253.03      257.39     20.81 o 
  -4   4   8     1123.63     1163.42     57.67 o 
  -3   4   8      422.87      435.99     26.28 o 
  -2   4   8       95.36       91.96     11.72 o 
  -1   4   8      110.12      145.59     12.94 o 
   0   4   8        2.42        4.95      5.69 o 
   1   4   8      466.46      448.65     24.86 o 
   2   4   8      567.53      593.59     31.83 o 
   3   4   8      624.66      600.35     37.28 o 
   4   4   8        1.18        1.17      5.71 o 
  -5   5   8      276.53      290.93     21.86 o 
  -4   5   8      163.90      144.39     11.78 o 
  -3   5   8       98.84      108.34     11.38 o 
  -2   5   8      333.45      317.18     16.95 o 
  -1   5   8      336.65      367.21     20.23 o 
   0   5   8      285.94      257.74     18.23 o 
   1   5   8      466.46      452.04     26.65 o 
   2   5   8      343.11      332.52     25.46 o 
   3   5   8      205.27      207.37     21.09 o 
  -5   6   8      474.81      487.84     37.47 o 
  -4   6   8      164.61      139.57     19.42 o 
  -3   6   8      311.22      351.37     29.93 o 
  -2   6   8      116.74      140.41     12.87 o 
  -1   6   8      104.90       94.84     11.41 o 
   0   6   8      398.36      385.23     25.97 o 
   1   6   8      472.39      446.23     27.32 o 
   2   6   8       12.71        9.80     11.02 o 
  -5   7   8      180.14      174.76     21.59 o 
  -4   7   8       51.78       46.56     17.47 o 
  -3   7   8      317.09      326.92     30.81 o 
  -2   7   8      508.10      509.24     40.38 o 
  -1   7   8      411.84      436.65     41.94 o 
   0   7   8       54.40       62.37     11.56 o 
   1   7   8      164.42      155.33     22.37 o 
  -4   8   8      223.36      230.35     36.61 o 
  -3   8   8       10.81        7.39     12.82 o 
  -2   8   8      157.64      129.77     28.77 o 
  -1   8   8      165.77      157.97     26.16 o 
  -1  -9   9       63.06       68.25     13.76 o 
   0  -9   9        1.37        0.52      5.15 o 
   1  -9   9      430.94      408.66     39.96 o 
   2  -9   9      113.28      113.02     18.05 o 
   3  -9   9       62.56       60.95     14.72 o 
   4  -9   9      489.29      497.88     47.67 o 
  -3  -8   9       93.22       82.50     26.69 o 
  -2  -8   9       64.17       66.46     14.39 o 
  -1  -8   9      399.90      386.51     27.34 o 
   0  -8   9        5.90        1.69      9.36 o 
   1  -8   9       46.18       38.72     13.58 o 
   2  -8   9      393.39      425.51     31.15 o 
   3  -8   9       33.91       35.17     11.80 o 
   4  -8   9      218.83      209.43     21.41 o 
   5  -8   9       51.79       49.71     13.78 o 
  -4  -7   9      157.85      160.09     42.14 o 
  -3  -7   9      256.15      267.44     38.80 o 
  -2  -7   9        6.86        4.91      7.91 o 
  -1  -7   9      760.60      760.55     37.56 o 
   0  -7   9      310.65      329.40     23.18 o 
   1  -7   9      148.72      155.82     19.40 o 
   2  -7   9      299.45      287.36     24.73 o 
   3  -7   9      105.87      102.23     17.57 o 
   4  -7   9       20.76       14.06     12.42 o 
   5  -7   9       21.35       12.62      9.89 o 
   6  -7   9       23.16       41.02     13.38 o 
  -5  -6   9       92.26       84.32     24.92 o 
  -4  -6   9       77.67       63.63     26.26 o 
  -3  -6   9      462.86      427.53     48.80 o 
  -2  -6   9       64.90       69.58     10.94 o 
  -1  -6   9        3.38        2.79      9.59 o 
   0  -6   9      727.10      782.20     39.92 o 
   1  -6   9       52.38       48.67     12.05 o 
   2  -6   9       48.92       48.42     12.38 o 
   3  -6   9      358.28      358.84     26.37 o 
   4  -6   9        6.28       15.47     11.19 o 
   5  -6   9       40.87       49.27     15.10 o 
   6  -6   9      236.17      261.03     30.82 o 
  -6  -5   9      285.89      281.67     43.81 o 
  -5  -5   9      210.80      216.93     47.35 o 
  -4  -5   9       35.99       33.90     16.38 o 
  -3  -5   9      123.14      122.76     13.41 o 
  -2  -5   9      400.22      386.27     21.60 o 
  -1  -5   9      181.19      154.72     16.51 o 
   0  -5   9      464.65      501.21     34.50 o 
   1  -5   9     1008.17     1068.25     60.76 o 
   2  -5   9      185.81      151.60     16.90 o 
   3  -5   9       13.71        7.94      8.30 o 
   4  -5   9      212.66      290.16     23.11 o 
   5  -5   9        0.59        1.48      5.29 o 
   6  -5   9      317.60      330.27     26.64 o 
  -6  -4   9        0.54        2.64     20.36 o 
  -5  -4   9      170.53      159.85     30.89 o 
  -4  -4   9      151.28      134.95     27.66 o 
  -3  -4   9      656.41      689.68     24.13 o 
  -2  -4   9       38.29       43.57      9.99 o 
  -1  -4   9       68.35       55.60     10.15 o 
   0  -4   9       67.72       61.88     14.75 o 
   1  -4   9      391.41      396.18     22.62 o 
   2  -4   9      103.51      126.88     14.88 o 
   3  -4   9      364.24      369.17     28.48 o 
   4  -4   9      966.51     1064.46     41.27 o 
   5  -4   9       28.08       28.33     10.24 o 
   6  -4   9        4.28        7.81      9.56 o 
   7  -4   9        8.67       18.16     12.84 o 
  -7  -3   9       74.96       79.44     25.41 o 
  -6  -3   9      116.75      113.75     28.05 o 
  -5  -3   9       36.70       33.79     19.62 o 
  -4  -3   9      161.33      173.40     30.57 o 
  -3  -3   9      583.25      604.86     34.80 o 
  -2  -3   9        0.15        0.47      3.64 o 
  -1  -3   9      970.14      982.38     37.70 o 
   0  -3   9       73.60       75.63     11.53 o 
   1  -3   9      978.26     1088.52     35.26 o 
   2  -3   9      118.95       83.50     12.09 o 
   3  -3   9      258.79      273.24     20.02 o 
   4  -3   9      428.86      522.84     28.86 o 
   5  -3   9      242.61      271.23     24.59 o 
   6  -3   9       36.51       37.30     12.26 o 
   7  -3   9       21.96       21.48     12.56 o 
  -7  -2   9       69.59       70.73     26.38 o 
  -6  -2   9      187.03      164.73     33.62 o 
  -5  -2   9      614.77      533.24     46.85 o 
  -4  -2   9      290.46      318.09     31.57 o 
  -3  -2   9      359.46      362.68     15.94 o 
  -2  -2   9       13.27        8.23      7.00 o 
  -1  -2   9      136.55      148.58     13.79 o 
   0  -2   9      363.51      383.38     20.69 o 
   1  -2   9       28.37       37.80      9.14 o 
   2  -2   9      222.73      244.19     18.27 o 
   3  -2   9       48.49       43.93     11.56 o 
   4  -2   9        0.32        1.90      6.51 o 
   5  -2   9       75.53       80.83     15.60 o 
   6  -2   9       51.73       48.04     12.84 o 
  -7  -1   9       67.62       54.08     20.08 o 
  -6  -1   9       93.64      109.27     23.11 o 
  -5  -1   9     1232.18     1121.02     61.48 o 
  -4  -1   9       32.13       38.48     14.24 o 
  -3  -1   9     1312.94     1423.13     29.99 o 
  -2  -1   9      326.02      353.66     20.23 o 
  -1  -1   9      718.89      714.42     27.31 o 
   0  -1   9      182.02       21.64      8.93 o 
   1  -1   9       78.38       29.47     39.74 o 
   4  -1   9      352.47        1.97     22.51 o 
   5  -1   9        0.29        1.17      5.34 o 
   6  -1   9      280.08       64.21    137.62 o 
  -8   0   9      159.05      144.51     35.03 o 
  -7   0   9      645.21      644.54     54.58 o 
  -6   0   9       87.78       76.03     19.57 o 
  -5   0   9       31.94       27.70     12.32 o 
  -4   0   9       89.73       79.86     16.76 o 
  -3   0   9      156.40      165.03     11.16 o 
  -1   0   9       52.92       12.86     20.53 o 
   0   0   9      114.32        2.95      7.35 o 
   3   0   9       19.51        8.39      8.02 o 
   5   0   9       11.57        6.14      9.59 o 
   6   0   9      430.68      152.83    237.33 o 
  -8   1   9      154.36      151.38     30.30 o 
  -7   1   9      535.50      520.11     43.50 o 
  -6   1   9        1.53        1.48      9.08 o 
  -5   1   9       40.91       41.78     15.05 o 
  -4   1   9      121.47      139.18     20.77 o 
  -2   1   9       33.50       62.44     14.54 o 
  -1   1   9       23.41       22.15      8.48 o 
   0   1   9      175.52      138.33     13.08 o 
   1   1   9       11.96       13.51      7.89 o 
   2   1   9     1278.38     1206.91     66.02 o 
   3   1   9       27.33       33.25     11.19 o 
   4   1   9      534.24      585.95     51.12 o 
   5   1   9       94.49       38.50     50.88 o 
  -8   2   9        1.66        2.73      6.65 o 
  -7   2   9      693.30      706.40     47.55 o 
  -6   2   9       70.47       75.33     20.04 o 
  -5   2   9      232.72      227.11     23.89 o 
  -4   2   9      111.87      120.56     10.28 o 
  -3   2   9      957.82      976.26     50.66 o 
  -2   2   9      249.75      298.21     17.44 o 
  -1   2   9      246.31      248.53     16.58 o 
   0   2   9      104.28      133.37     13.72 o 
   1   2   9       33.10       27.78      9.97 o 
   2   2   9      615.13      688.31     31.85 o 
   3   2   9       34.26       37.04     10.99 o 
   4   2   9      575.97      607.28     35.26 o 
   5   2   9      183.37      177.11     24.12 o 
  -6   3   9      724.31      771.82     44.16 o 
  -5   3   9      218.92      224.47     27.80 o 
  -4   3   9      412.54      439.20     22.45 o 
  -3   3   9      798.79      807.23     43.44 o 
  -2   3   9      244.87      275.17     16.58 o 
  -1   3   9       43.22       28.97      8.14 o 
   0   3   9      916.83      836.23     48.12 o 
   1   3   9       91.39       79.27     11.97 o 
   2   3   9      424.33      482.06     29.22 o 
   3   3   9      315.03      344.40     27.17 o 
   4   3   9       26.53       14.17      9.55 o 
  -5   4   9      555.20      512.49     33.07 o 
  -4   4   9      313.58      333.98     18.12 o 
  -3   4   9      145.86      148.81     13.04 o 
  -2   4   9      857.89      857.02     29.54 o 
  -1   4   9        5.42        8.33      5.77 o 
   0   4   9      746.78      794.67     33.77 o 
   1   4   9      302.05      292.51     21.75 o 
   2   4   9      120.01      106.55     14.83 o 
   3   4   9       64.21       60.85     16.58 o 
  -4   5   9       73.16       67.32     13.67 o 
  -3   5   9       64.13       59.35      8.47 o 
  -2   5   9      128.89      145.68     14.95 o 
  -1   5   9       27.62       26.64      9.83 o 
   0   5   9      297.83      299.64     22.23 o 
   1   5   9      224.18      213.91     23.53 o 
   2   5   9       17.84       26.10      9.39 o 
  -4   6   9      135.89      128.80     18.30 o 
  -3   6   9        2.81        8.96     10.55 o 
  -2   6   9      227.11      227.31     27.16 o 
  -1   6   9       69.48       75.36     13.10 o 
   0   6   9       45.41       43.32     11.97 o 
   1   6   9      118.66      123.01     17.55 o 
  -4   7   9        9.63       11.17      9.53 o 
  -3   7   9        5.69        5.83      9.64 o 
  -2   7   9       66.22       46.23     14.39 o 
  -1   7   9       71.88       77.69     19.29 o 
   1  -9  10       11.17        7.78      9.51 o 
   2  -9  10       57.86       54.26     15.84 o 
  -2  -8  10       37.99       29.99     17.03 o 
  -1  -8  10      130.26       93.77     17.38 o 
   0  -8  10       54.10       46.89     12.12 o 
   1  -8  10      177.45      176.95     22.09 o 
   2  -8  10        2.56        1.25      7.27 o 
   3  -8  10      104.05      118.26     19.75 o 
   4  -8  10       57.82       68.11     14.18 o 
  -3  -7  10       97.97       91.68     26.15 o 
  -2  -7  10       80.38       73.05     25.18 o 
  -1  -7  10        2.33        1.73      6.72 o 
   0  -7  10      191.73      174.90     21.31 o 
   1  -7  10      421.64      421.80     31.87 o 
   2  -7  10       75.93       56.39     12.32 o 
   3  -7  10      626.60      715.95     39.59 o 
   4  -7  10       82.18       83.64     18.99 o 
   5  -7  10       58.73       66.63     14.65 o 
  -4  -6  10      337.27      326.45     54.80 o 
  -3  -6  10       31.21       32.25     27.50 o 
  -2  -6  10       60.09       54.72     11.11 o 
  -1  -6  10      243.12      240.14     21.12 o 
   0  -6  10       41.19       34.86     11.35 o 
   1  -6  10      145.50      159.33     18.86 o 
   2  -6  10      215.89      215.75     21.17 o 
   3  -6  10      354.84      402.53     31.66 o 
   4  -6  10      113.11      111.87     17.41 o 
   5  -6  10      425.20      443.24     44.78 o 
  -5  -5  10       45.53       45.87     22.28 o 
  -4  -5  10      182.71      194.47     33.44 o 
  -3  -5  10       68.41       77.11     21.07 o 
  -2  -5  10       32.57       32.72      8.46 o 
  -1  -5  10      533.67      594.21     31.36 o 
   0  -5  10      670.62      745.34     34.81 o 
   1  -5  10       24.21       26.23     10.60 o 
   2  -5  10        3.54        2.52     10.75 o 
   3  -5  10      564.11      552.30     36.42 o 
   4  -5  10       46.89       51.53     12.79 o 
   5  -5  10       98.33       90.22     15.13 o 
   6  -5  10        2.69        0.66      4.00 o 
  -6  -4  10      280.33      230.90     36.66 o 
  -5  -4  10       23.94       16.94     24.52 o 
  -4  -4  10      122.38      113.99     24.73 o 
  -3  -4  10      114.17      107.07     30.07 o 
  -2  -4  10       70.56       58.02     11.12 o 
  -1  -4  10      530.30      605.03     29.74 o 
   0  -4  10      171.28      172.39     16.28 o 
   1  -4  10        5.82        5.15      6.40 o 
   2  -4  10       56.05       50.21     11.30 o 
   3  -4  10      409.47      465.45     29.26 o 
   4  -4  10        6.42        7.47     10.72 o 
   5  -4  10      228.94      245.07     22.80 o 
   6  -4  10        4.11        4.31     10.05 o 
  -6  -3  10      326.84      312.62     52.04 o 
  -5  -3  10      112.12      107.22     27.77 o 
  -4  -3  10       55.98       53.16     21.59 o 
  -3  -3  10      342.88      341.33     37.10 o 
  -2  -3  10      121.03      108.13     14.08 o 
  -1  -3  10      321.60      391.33     28.23 o 
   0  -3  10      673.48      744.09     43.68 o 
   1  -3  10      493.54      481.74     33.66 o 
   2  -3  10      152.62      178.60     17.17 o 
   3  -3  10      559.53      652.78     34.18 o 
   4  -3  10      147.59      167.78     18.92 o 
   5  -3  10      115.37      108.83     16.83 o 
   6  -3  10       66.46       59.73     13.60 o 
  -7  -2  10      109.95      120.96     33.44 o 
  -6  -2  10        3.73        2.27     15.01 o 
  -5  -2  10      304.35      304.96     38.86 o 
  -4  -2  10       73.36       64.59     25.69 o 
  -3  -2  10      234.07      232.28     30.66 o 
  -2  -2  10      201.82      185.75     15.01 o 
  -1  -2  10      140.22       91.99     11.21 o 
   0  -2  10      119.42      131.80     17.14 o 
   1  -2  10     1820.16     1960.59     98.07 o 
   2  -2  10      112.30      118.05     14.47 o 
   3  -2  10     1065.32     1018.58     42.84 o 
   4  -2  10      317.53      366.13     28.63 o 
   5  -2  10       81.88       87.85     15.70 o 
   6  -2  10      174.02      207.00     23.12 o 
  -7  -1  10      104.04      111.21     26.11 o 
  -6  -1  10      111.15      100.12     22.06 o 
  -5  -1  10       13.70       24.92     14.49 o 
  -4  -1  10      253.43      261.94     29.60 o 
  -3  -1  10       64.50       64.79      9.05 o 
  -2  -1  10      184.63      165.44     13.99 o 
  -1  -1  10      669.55      766.20     47.92 o 
   0  -1  10      169.06      166.04     16.51 o 
   2  -1  10      152.63       78.54     74.11 o 
   3  -1  10       63.34       21.45     43.13 o 
   4  -1  10        7.81        3.17      5.69 o 
   5  -1  10      187.17      129.90    125.17 o 
  -7   0  10       37.24       41.08     18.45 o 
  -6   0  10       64.96       53.45     16.39 o 
  -5   0  10      317.46      312.80     33.66 o 
  -4   0  10     1073.20     1141.89     58.53 o 
  -3   0  10      352.21      342.27     18.23 o 
  -2   0  10      113.91       96.24     25.19 o 
   0   0  10      167.13       61.61     65.26 o 
   3   0  10       25.83       10.58     15.95 o 
   4   0  10       48.82       20.88     29.99 o 
   5   0  10      135.52       78.15     81.11 o 
  -7   1  10      261.19      285.35     45.05 o 
  -6   1  10       89.04       91.93     18.95 o 
  -5   1  10      445.89      424.81     37.10 o 
  -4   1  10      339.89      334.33     31.54 o 
  -3   1  10     2104.71     2253.92     74.93 o 
  -2   1  10       12.46        5.36      7.56 o 
  -1   1  10     1216.66     1206.47     89.64 o 
   0   1  10       76.16       86.81     17.31 o 
   1   1  10       14.80       10.89      6.31 o 
   2   1  10       13.76        8.76     12.52 o 
   3   1  10      154.55      250.88     34.08 o 
   4   1  10       63.38       22.22     25.88 o 
   5   1  10       81.72       42.14     47.11 o 
  -7   2  10       26.44       21.46     13.37 o 
  -6   2  10      659.70      639.08     43.41 o 
  -5   2  10      212.27      201.66     25.44 o 
  -4   2  10      256.04      251.97     25.69 o 
  -3   2  10      623.68      655.66     24.64 o 
  -2   2  10        4.95        6.51      6.34 o 
  -1   2  10      374.22      367.68     21.08 o 
   0   2  10      637.77      610.86     28.22 o 
   1   2  10      192.77      221.83     19.59 o 
   2   2  10       49.11       33.69     10.39 o 
   3   2  10      183.48      177.85     18.85 o 
   4   2  10       20.98       23.57      9.89 o 
  -6   3  10       28.02       26.36     11.54 o 
  -5   3  10      636.88      664.24     49.12 o 
  -4   3  10        4.28        5.43      7.59 o 
  -3   3  10       31.55       39.08      8.09 o 
  -2   3  10      354.29      391.45     21.64 o 
  -1   3  10       90.10       93.41     12.67 o 
   0   3  10       79.23       82.03     12.04 o 
   1   3  10      168.73      190.56     18.30 o 
   2   3  10        7.09        9.60     11.81 o 
   3   3  10       67.68       69.62     14.19 o 
  -4   4  10       42.13       50.86     11.86 o 
  -3   4  10        7.90        3.56      5.80 o 
  -2   4  10        3.46        1.66      4.49 o 
  -1   4  10      244.60      257.54     20.18 o 
   0   4  10        2.70        0.74      3.38 o 
   1   4  10      173.67      214.07     19.17 o 
   2   4  10       26.04       38.23     10.96 o 
  -3   5  10      276.93      325.97     30.20 o 
  -2   5  10      193.96      185.16     16.21 o 
  -1   5  10      101.55      131.75     14.49 o 
   0   5  10        8.06        7.28      8.01 o 
   1   5  10       53.51       57.09     14.23 o 
  -3   6  10      218.34      167.75     28.09 o 
  -2   6  10       10.74       16.22     10.41 o 
  -1   6  10      135.99      169.81     30.02 o 
   0   6  10      108.25      124.57     15.49 o 
   0  -8  11       36.10       34.63     15.18 o 
   1  -8  11       91.63       90.62     17.16 o 
   2  -8  11      103.73       92.98     16.91 o 
  -2  -7  11      100.20      115.18     28.15 o 
  -1  -7  11      392.34      449.08     42.87 o 
   0  -7  11      186.19      176.24     25.53 o 
   1  -7  11       17.96       11.51     11.76 o 
   2  -7  11      377.88      401.76     41.26 o 
   3  -7  11       78.37       61.17     15.62 o 
  -3  -6  11       28.63       33.61     21.38 o 
  -2  -6  11       93.84       84.89     23.18 o 
  -1  -6  11       97.12       96.76     16.46 o 
   0  -6  11      551.78      585.61     33.42 o 
   1  -6  11        2.88        2.61     12.36 o 
   2  -6  11       82.06      104.77     19.18 o 
   3  -6  11      110.59      120.77     21.15 o 
   4  -6  11        0.13        0.48      9.70 o 
  -4  -5  11       18.18       13.87     17.29 o 
  -3  -5  11       29.48       29.44     16.74 o 
  -2  -5  11      135.42      110.91     23.10 o 
  -1  -5  11      103.21      100.74     14.38 o 
   0  -5  11       87.94       76.55     15.08 o 
   1  -5  11      504.23      505.90     34.78 o 
   2  -5  11      679.94      760.37     41.88 o 
   3  -5  11      793.08      891.46     41.77 o 
   4  -5  11      304.15      341.51     35.19 o 
   5  -5  11       28.64       30.61     13.63 o 
  -5  -4  11      130.53      172.25     37.87 o 
  -4  -4  11        0.33        1.72     11.96 o 
  -3  -4  11       12.20        3.90     10.50 o 
  -2  -4  11      466.81      445.17     47.34 o 
  -1  -4  11       35.11       40.11     11.62 o 
   0  -4  11      864.87      937.81     42.06 o 
   1  -4  11        2.59        4.41      6.49 o 
   2  -4  11       84.52       66.22     13.39 o 
   3  -4  11      180.32      209.64     20.96 o 
   4  -4  11      207.97      232.78     23.03 o 
   5  -4  11      188.85      218.41     27.17 o 
  -5  -3  11      156.89      179.64     39.94 o 
  -4  -3  11      354.00      359.32     41.04 o 
  -3  -3  11        0.04        1.14     14.95 o 
  -2  -3  11      153.17      192.06     17.71 o 
  -1  -3  11        8.89       21.20      8.93 o 
   0  -3  11      453.90      451.90     26.42 o 
   1  -3  11      777.51      743.10     35.18 o 
   2  -3  11      463.85      485.05     29.29 o 
   3  -3  11        0.31        0.59      6.08 o 
   4  -3  11      179.81      246.62     22.81 o 
   5  -3  11       48.76       32.09     15.52 o 
  -6  -2  11        8.36        2.58      9.57 o 
  -5  -2  11       12.47       12.48     13.26 o 
  -4  -2  11      617.91      657.62     59.76 o 
  -3  -2  11        0.52        1.01      8.71 o 
  -2  -2  11      465.20      509.29     26.46 o 
  -1  -2  11        1.59       11.00      7.48 o 
   0  -2  11      720.39      832.37     35.53 o 
   1  -2  11        9.78        8.38      7.02 o 
   2  -2  11       98.04      104.37     17.56 o 
   3  -2  11       27.39       33.91     10.98 o 
   4  -2  11       50.85       57.14     15.72 o 
   5  -2  11      535.93      571.11     36.02 o 
  -6  -1  11        7.38        5.47     15.51 o 
  -5  -1  11       17.08       11.60     13.50 o 
  -4  -1  11      743.20      807.95     56.74 o 
  -3  -1  11        1.32        4.25      7.72 o 
  -2  -1  11      203.10      182.68     15.04 o 
  -1  -1  11      260.58      264.18     19.03 o 
   0  -1  11      482.41      506.78     27.37 o 
   1  -1  11      156.09      112.42     16.47 o 
   2  -1  11      272.79        1.57     16.42 o 
   3  -1  11      128.76       69.00     70.61 o 
   4  -1  11      131.92       78.16     57.07 o 
  -6   0  11      392.33      386.78     55.51 o 
  -5   0  11       12.36       18.72     14.35 o 
  -4   0  11       45.76       39.82     16.08 o 
  -3   0  11       99.70      103.02     21.48 o 
  -2   0  11      276.77      299.54     18.56 o 
  -1   0  11      209.89       76.31     93.17 o 
   1   0  11      157.38       48.61     67.09 o 
   2   0  11        7.65        4.17      8.63 o 
   4   0  11       53.38       15.87     18.96 o 
  -6   1  11      340.13      343.75     49.03 o 
  -5   1  11       93.85       97.99     19.68 o 
  -4   1  11      298.45      280.03     32.75 o 
  -3   1  11       32.73       39.27     15.01 o 
  -1   1  11      154.59       57.57     61.70 o 
   1   1  11      221.12       87.11    110.74 o 
   3   1  11       86.80       26.09     33.79 o 
   4   1  11        1.15        1.82      8.70 o 
  -6   2  11        6.16        4.77      8.62 o 
  -5   2  11      181.61      185.05     25.08 o 
  -4   2  11      405.07      430.25     39.00 o 
  -3   2  11      166.18      135.80     20.89 o 
  -2   2  11      348.92      357.88     23.49 o 
  -1   2  11      199.30      162.17     15.78 o 
   0   2  11       56.49       40.99     10.07 o 
   1   2  11      196.45      191.65     19.64 o 
   2   2  11      116.83      110.24     16.44 o 
   3   2  11       96.68      123.96     27.11 o 
  -5   3  11       27.39       34.09     15.46 o 
  -4   3  11      765.13      829.54     47.24 o 
  -3   3  11      123.06      129.59     23.09 o 
  -2   3  11       20.95       30.56      8.17 o 
  -1   3  11      161.89      166.74     16.47 o 
   0   3  11      437.18      415.14     25.19 o 
   1   3  11      140.56      191.99     20.58 o 
   2   3  11       85.58      134.33     19.23 o 
  -3   4  11       47.15       41.13     17.14 o 
  -2   4  11       77.04       53.37     10.70 o 
  -1   4  11      219.63      228.66     18.86 o 
   0   4  11      226.15      243.47     26.21 o 
   1   4  11       16.08       17.97     10.60 o 
  -2   5  11      280.98      335.67     45.70 o 
  -1   5  11       39.52       48.79     12.39 o 
  -2  -6  12       43.81       46.51     20.88 o 
  -1  -6  12        0.12        0.66     10.21 o 
   0  -6  12        4.60        7.15      8.06 o 
   1  -6  12       64.92       39.76     13.71 o 
   2  -6  12       13.82       13.55     10.99 o 
   3  -6  12      164.94      210.74     25.24 o 
  -3  -5  12        6.60       12.00     14.89 o 
  -2  -5  12       99.54      135.62     33.63 o 
  -1  -5  12       56.16       75.82     14.26 o 
   0  -5  12       79.79       69.21     15.05 o 
   1  -5  12      266.71      316.50     29.03 o 
   2  -5  12        6.39        7.46     10.58 o 
   3  -5  12        3.73        3.26      9.49 o 
  -4  -4  12       71.35       84.76     23.54 o 
  -3  -4  12       49.09       48.42     25.93 o 
  -2  -4  12       18.13        3.50     16.62 o 
  -1  -4  12      334.48      439.30     28.43 o 
   0  -4  12       67.22       73.43     13.27 o 
   1  -4  12      187.61      213.50     19.25 o 
   2  -4  12      379.58      359.42     26.51 o 
   3  -4  12      140.62      166.17     22.88 o 
  -4  -3  12       20.71       23.96     16.91 o 
  -3  -3  12       26.93       31.03     18.97 o 
  -2  -3  12       19.04       17.34     15.59 o 
  -1  -3  12       77.09       99.26     13.88 o 
   0  -3  12      512.75      421.73     28.88 o 
   1  -3  12        1.25        0.98      3.82 o 
   2  -3  12      588.70      598.69     33.26 o 
   3  -3  12       96.96      103.51     18.40 o 
   4  -3  12       11.74        9.56     10.30 o 
  -5  -2  12      573.67      599.90     79.19 o 
  -4  -2  12       11.61        9.48     15.50 o 
  -3  -2  12       18.78       25.67     19.01 o 
  -2  -2  12       20.35       11.98     13.11 o 
  -1  -2  12      190.89      185.37     17.01 o 
   0  -2  12      567.91      509.26     31.80 o 
   1  -2  12      268.35      290.15     24.85 o 
   2  -2  12      368.75      388.81     27.02 o 
   3  -2  12       67.86       81.91     14.72 o 
  -5  -1  12      408.14      388.58     55.49 o 
  -4  -1  12       88.08       84.41     26.26 o 
  -3  -1  12      253.98      279.85     32.87 o 
  -2  -1  12      540.39      448.27     44.19 o 
  -1  -1  12        0.66       -0.06      4.44 o 
   0  -1  12      358.03      392.46     28.98 o 
   1  -1  12      319.33      387.40     25.62 o 
   2  -1  12       20.00        7.08      7.36 o 
   3  -1  12      104.72      107.69     16.20 o 
  -5   0  12       23.76       32.02     17.64 o 
  -4   0  12      220.04      222.13     35.60 o 
  -3   0  12       78.25       72.07     18.89 o 
  -2   0  12      619.52      569.73     50.54 o 
  -1   0  12      640.64      627.77     34.72 o 
   0   0  12      155.11       59.20     65.72 o 
   1   0  12       27.12       14.88     20.92 o 
   2   0  12       51.59       16.12     19.33 o 
   3   0  12       27.58        9.31     15.22 o 
  -5   1  12      360.10      386.76     52.90 o 
  -4   1  12      119.30      122.65     22.78 o 
  -3   1  12      280.83      290.91     32.97 o 
   0   1  12       13.96        6.75      8.53 o 
   1   1  12       67.75       42.05     51.54 o 
   2   1  12      341.56      118.18    163.73 o 
  -5   2  12        9.07        2.63     14.59 o 
  -4   2  12      110.88       84.37     22.29 o 
  -3   2  12      189.91      202.89     26.85 o 
  -2   2  12       98.00       28.20     49.91 o 
  -1   2  12      104.42      138.49     23.65 o 
   0   2  12      134.44      119.75     22.68 o 
   1   2  12        9.08       13.98     14.78 o 
  -4   3  12      146.20      123.82     25.36 o 
  -3   3  12       68.46       90.37     20.39 o 
  -2   3  12       13.43       18.35      9.54 o 
  -1   3  12       72.48       63.56     12.63 o 
   0   3  12      360.23      376.68     36.70 o 
  -2   4  12      194.68      235.66     19.44 o 
   0  -5  13      227.40      237.98     24.07 o 
  -2  -4  13        9.78       22.61     17.33 o 
  -1  -4  13        1.93        7.31     14.87 o 
   0  -4  13      118.51      151.19     21.76 o 
   1  -4  13       56.85       66.11     11.84 o 
  -3  -3  13      292.43      237.88     37.16 o 
  -2  -3  13       27.34       47.34     22.06 o 
  -1  -3  13       26.05       34.80     18.36 o 
   0  -3  13       34.27       59.41     13.61 o 
   1  -3  13      115.09      167.92     24.03 o 
   2  -3  13       39.11       33.89     12.26 o 
  -3  -2  13       24.69       15.50     15.31 o 
  -2  -2  13      435.59      488.90     67.46 o 
  -1  -2  13        2.43        2.11      9.27 o 
   0  -2  13       21.35       17.47      8.53 o 
   1  -2  13      176.95      170.22     22.71 o 
   2  -2  13       21.05       30.34     10.48 o 
  -3  -1  13        8.96       10.36     12.83 o 
  -2  -1  13       20.81       29.25     15.23 o 
  -1  -1  13      184.55      184.72     34.70 o 
   0  -1  13        3.00        4.21      8.17 o 
   1  -1  13       19.29       12.53      8.78 o 
  -3   0  13       35.01       32.40     14.49 o 
  -2   0  13       24.72       21.97     13.31 o 
  -1   0  13      117.04      117.78     14.74 o 
   0   0  13        0.93        3.69      8.78 o 
   1   0  13       25.33       13.93     21.36 o 
  -3   1  13      100.99      117.69     25.20 o 
  -2   1  13       12.38        7.85     11.50 o 
  -1   1  13       50.05       17.47     30.42 o 
   0   1  13      169.82        2.58     11.84 o 
                                                 
